# Supplementary material for: Wild and domesticated animal abundance is associated with greater late-Holocene alpine plant diversity
Source: Nat Commun. 2025 Apr 25;16:3924. doi: 10.1038/s41467-025-59028-2 (PMC12032255; doi:10.1038/s41467-025-59028-2)
Supplement: Supplementary file 3 — Supplementary Data 1–11 [file 41467_2025_59028_MOESM3_ESM.xlsx]

## Sheet: Description of Additional Suppl
		Legend
Supplementary Data	1	Radiocarbon dates
Supplementary Data	2	Samples names, depths, and ages of all sedaDNA samples
Supplementary Data	3	TrnL p6loop plant sequences
Supplementary Data	4	16S mammal sequences
Supplementary Data	5	16S sequences in FASTA format
Supplementary Data	6	16S haplotypes of domesticated mammals
Supplementary Data	7	Excluded samples of domesticated mammals
Supplementary Data	8	Plants found in the controls (wtRep)
Supplementary Data	9	Mammals found in controls (wtRep)
Supplementary Data	10	Plant sample information
Supplementary Data	11	Table with all data for the Figures

## Sheet: 1 Macros
Sample code	Lab code	Core length (cm)	Material	Lake	Age 14C	Comments
EG22_M1	Poz - 118699	257 - 258	Picea Needles, Bryophyte, Arthropod	Krumschnabel	7820 ± 50 BP
EG22_M2	Poz - 118701	250 - 251	Juniperous Needle, Picea Needle	Krumschnabel	7450 ± 50 BP
EG22_M3	Poz - 118702	244 - 245	Picea Needles	Krumschnabel	6749 ± 40 BP
EG22_M4	Poz - 116464	225 - 226	Rootlets and needles	Krumschnabel	4050 ± 35 BP
EG22_M7	Poz - 116465	204 - 205	Bryophyte, needle	Krumschnabel	3590 ± 60 BP
EG22_M12	Poz - 116466	172 - 173	Bryophyte	Krumschnabel	3195 ± 30 BP
EG22_M16	Poz - 116468	145 - 146	Bryophyte	Krumschnabel	2650 ± 60 BP
EG22_M21	Poz - 116542	106 - 107	Animal remains	Krumschnabel	1810 ± 60 BP	taken out of the age-depth model since they are aquatic insect remains
EG22_M22	Poz - 118703	99 - 100	Daphnia egg shell case, bryophyte	Krumschnabel	1760 ± 30 BP	taken out of the age-depth model since they are aquatic insect remains
EG22_M24	Poz - 118704	86 - 87	Bryophyte stems, equistrum,	Krumschnabel	830 ± 30 BP
EG22_M25	Poz - 116476	80 - 81	Bryophyte	Krumschnabel	700 ± 30 BP
EG22_M26	Poz - 118705	73 - 74	Bryophyte	Krumschnabel	535 ± 30 BP
EG22_M28	Poz - 116469	47 - 48	Bryophyte	Krumschnabel	475 ± 30 BP
EG22_M31	Poz - 11646	21 - 22	Bryophyte	Krumschnabel	150 ± 30 BP
EG23_M2	Poz-123846	446-447	Plant remains	Grosser Winterleiten	7490 ± 50 BP
EG23_M6	Poz-123847	386-387	Plant remains	Grosser Winterleiten	5840 ± 40 BP
EG23_M9	Poz-123848	350-351	Plant remains	Grosser Winterleiten	5035 ± 35 BP
EG23_M13	Poz-123849	302-303	Plant remains	Grosser Winterleiten	4085 ± 35 BP
EG23_M18	Poz-123850	242-243	Plant remains	Grosser Winterleiten	3030 ± 50 BP
EG23_M21	Poz-123851	206-207	Plant remains	Grosser Winterleiten	2380 ± 30 BP
EG23_M25	Poz-123852	146-147	Plant remains	Grosser Winterleiten	1900 ± 35 BP
EG23_M29	Poz-123853	50-51	Plant remains	Grosser Winterleiten	250 ± 90 BP
EG23_M42	Poz-131031	140-141	Plant remains	Grosser Winterleiten	1040 ± 30 BP
EG23_M38	Poz-131032	434-435	Plant remains/ Daphnia eggs	Grosser Winterleiten	7350 ±110 BP	taken out of the age-depth model since they are aquatic insect remains
EG23_M39	Poz-131034	410-411	Plant remains	Grosser Winterleiten	6350 ±40 BP
EG23_M40	Poz-131035	100-101	Plant remains	Grosser Winterleiten	1475 ± 30 BP
EG28_M2	Poz-123855	314-315	Rootlet, needle	Grenouilles	1915 ± 35 BP
EG28_M4	Poz-147739	297.5	Plant remains	Grenouilles	2050 ± 40 BP
EG28_M5	Poz-111432	288-289	Rootlet	Grenouilles	2150 ± 100 BP	flood deposit
EG28_M8	Poz-147741	254.5	Plant remains	Grenouilles	1610 ± 90 BP
EG28_M10	Poz-111376	220-221	Rootlet, needle, seed	Grenouilles	2700 ± 30 BP
EG28_M11	Poz-147740	212.5	Plant remains	Grenouilles	2560 ± 60 BP
EG28_M12	Poz-111378	203-204	Rootlet, needle	Grenouilles	2430 ± 30 BP
EG28_M13	Poz-147742	195.5	Plant remains	Grenouilles	2165 ± 30 BP
EG28_M16	Poz-111379	127-128	Lots of wood, teca, Glomus, seed, vivionite	Grenouilles	1590 ± 30 BP	flood deposit
EG30_M1	Poz-0	234-235	Moss	Profond	0
EG30_M2	Poz-0	114-115	Rootlet	Profond	0
EG30_M3	Poz-111426	108-109	Rootlet, moss	Profond	3330 ± 210 BP	aquatic macro: taken out of the modelling
EG30_M4	Poz-0	12-13	Rootlet, needle	Profond	0
EG30_M1	Poz-123858	234-235	Plant remains	Profond	4040 ± 40 BP
EG30_M3	Poz-123904	204-205	Plant remains	Profond	3100 ± 60 BP
EG30_M9	Poz-0	162-163	Plant remains	Profond	0
EG30_M13	Poz-123905	138-139	Plant remains	Profond	240 ± 110 BP	aquatic macro: taken out of the modelling
EG30_M16	Poz-123859	120-121	Plant remains	Profond	1575 ± 30 BP
EG30_M21	Poz-123907	90-91	Plant remains	Profond	1440 ± 35 BP
EG30_M27	Poz-123860	54-55	Plant remains	Profond	2670 ± 35 BP	aquatic macro: taken out of the modelling
EG30_M30	Poz-123909	36-37	Plant remains	Profond	2390 ± 35 BP	aquatic macro: taken out of the modelling
EG30_34-35	Poz-134625	34-35	Plant remains	Profond	450 ± 30 BP
EG30_M34	Poz-123906	12-13	Plant remains	Profond	400 ± 90 BP
EG31_DNA1	Poz-125506	185-186	Seeds	Nivolet	10420 ± 190 BP
EG31_DNA6	Poz-125507	163-164	Seeds	Nivolet	7300 ± 50 BP
EG31_DNA12	Poz-125562	136-137	Seeds	Nivolet	6150 ± 200 BP
EG31_DNA17	Poz-125563	113-114	Seeds	Nivolet	5080 ± 70 BP
EG31_DNA24	Poz-125508	83-84	Seeds	Nivolet	4290 ± 40 BP
EG31_DNA28	Poz-125564	64-65	Seeds	Nivolet	3820 ± 70 BP
EG31_DNA34	Poz-125509	34-35	Seeds	Nivolet	2210 ± 35 BP
EG31_DNA38	Poz-125510	14-15	Seeds	Nivolet	1730 ± 30 BP
EG33_660.5-661.5	Poz-138479	660.5-661.5	Plant remains	Sulsseewli	10590 ± 250 BP
EG33C_M2	Poz-111507	495-496	Wood	Sulsseewli	4885 ± 35 BP
EG33C_M3	Poz-111508	470-471	Wood	Sulsseewli	4085 ± 30 BP
EG33C_M7	Poz-111380	389-390	Wood, branch	Sulsseewli	3085 ± 35 BP
EG33C_M8	Poz-123856	381-382	Needle	Sulsseewli	3045 ± 35 BP
EG33C_M9	Poz-111381	376-377	Branch	Sulsseewli	2945 ± 35 BP
EG33C_M10	Poz-123857	363-364	Branch	Sulsseewli	2825 ± 30 BP
EG33C_M12	Poz-123903	354-355	Needle	Sulsseewli	2600 ± 80 BP
EG33C_M15	Poz-111382	255-256	Needle	Sulsseewli	1380 ± 50 BP
EG34_DNA2	Poz-125594	222.2	Bulk sediment	Emines	32400 ± 500 BP
EG34_DNA6	Poz-0	196.5	Plant remains	Emines	>0 BP
EG34_DNA10	Poz-125587	174.5	Bulk sediment	Emines	22300 ± 160 BP
EG34_169-170	Poz-138480	169.5	Bulk sediment	Emines	8280 ± 170 BP
EG34_153-154	Poz-134622	153.5	Bulk sediment	Emines	8560 ± 50 BP
EG34_DNA15	Poz-0	144.5	Seeds, organic matter	Emines	>0 BP
EG34_DNA20	Poz-125502	114.5	Seeds	Emines	4750 ± 330 BP
EG34_90-91	Poz-134624	90.5	Seeds	Emines	3680 ± 130 BP
EG34_DNA25	Poz-0	84.5	Plant remains	Emines	>0 BP
EG34_DNA30	Poz-125504	54.5	Plant remains	Emines	2400 ± 150 BP
EG34_DNA35	Poz-125505	2021-05-24	Plant remains	Emines	1340 ± 480 BP
EG35_595-596	Poz-138415	595-596	Plant remains	Poursollet	11380 ± 100 BP
EG35_556-557	Poz-138483	556-557	Plant remains	Poursollet	9030 ± 60 BP
EG35_509-510	Poz-138481	509-510	Plant remains	Poursollet	9100 ± 60 BP
EG35_M1	Poz-123999	467	Plant remains	Poursollet	8130 ± 50 BP
EG35_M7	Poz-124001	414	Needles	Poursollet	6860 ± 50 BP
EG35_DNA9	Poz-125511	343	Bark, plant material	Poursollet	4920 ± 40 BP
EG35_DNA12	Poz-125512	259	Needles	Poursollet	3265 ± 35 BP
EG35_DNA14	Poz-125514	205	Needles	Poursollet	2465 ± 30 BP
EG35_DNA16	Poz-125515	159	Needles	Poursollet	1110 ± 30 BP
EG35_DNA17	Poz-125516	127	Needles	Poursollet	615 ± 30 BP
EG38_M8	Poz-111429	36-37	Rootlet and cuticula	Colbricon	1905 ± 35 BP
EG38_M5	Poz-111430	102-103	Rootlet	Colbricon	1480 ± 120 BP
EG38_M7	Poz-147786	108.5	Plant remains	Colbricon	3365 ± 35 BP	taken out of the modelling
EG38_111	Poz-160123	111.5	Plant remains	Colbricon	2105 ± 30 BP
EG38_M8b	Poz-147594	117.5	Plant remains	Colbricon	2650 ± 30 BP
EG38_M9	Poz-147595	127.5	Plant remains	Colbricon	2435 ± 30 BP
EG38_127	Poz-160355	127.5	Plant remains	Colbricon	2410 ± 310 BP
EG38_M10	Poz-147718	137.5	Plant remains	Colbricon	2105 ± 35 BP
EG38_M11	Poz-147788	145.5	Plant remains	Colbricon	2380 ± 40 BP
EG38_146	Poz-160124	146.5	Plant remains	Colbricon	2040 ± 30 BP
EG38_163	Poz-160126	163.5	Plant remains	Colbricon	2850 ± 50 BP
EG38_M13	Poz-147721	164.5	Plant remains	Colbricon	1785 ± 30 BP	taken out of the modelling
EG38_M14	Poz-147787	174.5	Plant remains	Colbricon	2260 ± 40 BP	taken out of the modelling
EG38_181	Poz-160452	181.5	Plant remains	Colbricon	2790 ± 100 BP
EG38_M15	Poz-147790	196.5	Plant remains	Colbricon	1780 ± 110 BP	taken out of the modelling
EG38_M2	Poz-111428	246-247	Plant remains	Colbricon	4665 ± 35 BP
EG38_M1	Poz-111427	291-292	Branch	Colbricon	5980 ± 40 BP
EG39_DNA2	Poz-125440	788-789	Bulk sediment	Hopschu	14810 ± 260 BP
EG39_DNA5	Poz-125501	758-759	Bulk sediment	Hopschu	22300 ± 280 BP
EG39_DNA14	Poz-123987	668-669	Needle	Hopschu	12380 ± 70 BP
EG39_DNA15	Poz-125585	658-659	Bulk sediment	Hopschu	30970 ± 550 BP
EG39_DNA17	Poz-123988	638-639	Needle	Hopschu	11540 ± 180 BP
EG39_DNA19	Poz-125586	618-619	Bulk sediment	Hopschu	12210 ± 60 BP
EG39_DNA20	Poz-123989	615-616	Needle	Hopschu	9860 ± 190 BP
EG39_598-599	Poz-131268	598-599	Seeds, leaves, vegetal remains, chironomixds	Hopschu	9980 ± 430 BP
EG39_M2	Poz-116472	568-569	Pine needle	Hopschu	9040 ± 60 BP
EG39_M4	Poz-124002	548-549	Needle	Hopschu	8350 ± 50 BP
EG39_M8	Poz-116473	518-519	Needle	Hopschu	7390 ± 40 BP
EG39_M9	Poz-131274	508-509	Needle	Hopschu	6860 ± 160 BP
EG39_M10	Poz-131273	495-496	Twig	Hopschu	5420 ± 260 BP
EG39_M11	Poz-124003	478-479	Rootlet	Hopschu	6460 ± 50 BP
EG39_M15	Poz-116474	428-429	Needle	Hopschu	5075 ± 35 BP
EG39_M17	Poz-131272	408-409	Needle	Hopschu	4580 ± 50 BP
EG39_M18	Poz-131271	398-399	Needle	Hopschu	4640 ± 50 BP
EG39_M19	Poz-123910	388-389	Needle	Hopschu	4490 ± 40 BP
EG39_M23	Poz-123911	318-319	Needle	Hopschu	3725 ± 35 BP
EG39_288-289	Poz-131266	288-289	needles	Hopschu	3225 ± 35 BP
EG39_M25	Poz-116475	238-239	Needle	Hopschu	2830 ± 30 BP
EG39_M27	Poz-131269	218-219	Twig	Hopschu	2570 ± 40 BP
EG39_M28	Poz-131270	198-199	Needle	Hopschu	2320 ± 380 BP
EG39_108-109	Poz-131265	108-109	Plant remains	Hopschu	1375 ± 30 BP
EG39_94-95	Poz-131264	94-95	Seeds, leaves, vegetal remains	Hopschu	840 ± 30 BP
Macros used from Thöle 2015	Poz-53292	545	Plant remains	Bretaye	1920±35 BP
BRE_170-172	Poz-56708	171	Plant remains	Bretaye	2060±30 BP	Macros used from Thöle et al. 2015
BRE_340	Poz-53294	340	Plant remains	Bretaye	2420±30 BP	https://doi.org/10.1177/0959683615609746
BRE_458	Poz-56293	458	Plant remains	Bretaye	2755±30 BP
BRE_672-674	Poz-53291	673	Plant remains	Bretaye	3595±35 BP
BRE_692-694	Poz-56707	693	Plant remains	Bretaye	3975±35 BP
BRE_744-746	Poz-56706	745	Plant remains	Bretaye	4890±35 BP
BRE_764-766	Poz-53290	765	Plant remains	Bretaye	6610±40 BP
BRE_788-790	Poz-56705	789	Plant remains	Bretaye	7930±40 BP
BRE_816-181	Poz-56703	817	Plant remains	Bretaye	9090±50 BP
BRE_940	end	940	Plant remains	Bretaye	12000±100 BP
SNG_101-102	BE-10652.1.1	101.5	Plant remains	Sangiatto	670±20 BP
SNG_139-141	BE-9747.1.1	140	Plant remains	Sangiatto	1305±20 BP
SNG_217-219	BE-9748.1.1	218	Plant remains	Sangiatto	2330±20 BP
SNG_309-310	BE-10653.1.1	309.5	Plant remains	Sangiatto	3700±20 BP
SNG_317-319	BE-9749.1.1	318	Plant remains	Sangiatto	4095±20 BP	Dates used from van Vugt et al. 2022
SNG_325-326	BE-10654.1.1	325.5	Plant remains	Sangiatto	4550±20 BP	https://doi.org/10.1016/j.quascirev.2022.107749
SNG_331-332	BE-12194.1.1	331.5	Plant remains	Sangiatto	5805±25 BP
SNG_335-336	BE-12195.1.1	335.5	Plant remains	Sangiatto	6470±25 BP
SNG_341-343	BE-9750.1.1	342	Plant remains	Sangiatto	7320±25 BP
SNG_359-361	BE-9751.1.1	360	Plant remains	Sangiatto	9240±25 BP
SNG_365-367	BE-10655.1.1	366	Plant remains	Sangiatto	9710±50 BP
SNG_385-387	BE-12196.1.1	386	Plant remains	Sangiatto	9670±30 BP
SNG_391-393	BE-12417.1.1	392	Plant remains	Sangiatto	9930±60 BP
SNG_415-417	BE-10656.1.1	416	Plant remains	Sangiatto	10240±90 BP
SNG_421-423	BE-9752.1.1	422	Plant remains	Sangiatto	5660±90 BP
EG25_M1	Poz-147743	407.5	Plant remains	Mittlerer Kaltenbach	6410 ± 60 BP
EG25_M2	Poz-147780	398.5	Plant remains	Mittlerer Kaltenbach	6410 ± 70 BP
EG25_M4	Poz-147781	368.5	Plant remains	Mittlerer Kaltenbach	5849 ± 40 BP
EG25_M6	Poz-147782	338.5	Plant remains	Mittlerer Kaltenbach	5330 ± 35 BP
EG25_M10	Poz-147783	227.5	Plant remains	Mittlerer Kaltenbach	4080 ± 40 BP
EG25_M12	Poz-147784	207.5	Plant remains	Mittlerer Kaltenbach	3690 ± 30 BP
EG25_M16	Poz-147400	105.5	Plant remains	Mittlerer Kaltenbach	2170 ± 30 BP
EG25_M18	Poz-147723	63.5	Plant remains	Mittlerer Kaltenbach	1290 ± 30 BP
EG25_M20	Poz-147724	43.5	Plant remains	Mittlerer Kaltenbach	945 ± 30 BP
EG25_M21	Poz-0	33.5	Plant remains	Mittlerer Kaltenbach	>0 BP
EG25_M23	Poz-147725	2022-05-13	Plant remains	Mittlerer Kaltenbach	1540 ± 50 BP
EG25_M24	Poz-147727	44684	Plant remains	Mittlerer Kaltenbach	260 ± 90 BP
EG42	6_Haas_08_20_Sulzkar_57	57	Plant remains	Sulzkarsee	213±15 BP
	5_Haas_08_20_Sulzkar_109.5	109.5	Plant remains	Sulzkarsee	281±28 BP
EG42_M26	Poz-147792	92.5	Plant remains	Sulzkarsee	340 ± 30 BP
	4_Haas_08_20_Sulzkar_201	201	Plant remains	Sulzkarsee	1220±16 BP
EG42_M24	Poz-147399	146.5	Plant remains	Sulzkarsee	845 ± 30 BP
EG42_M21	Poz-147791	207.5	Plant remains	Sulzkarsee	1300 ± 30 BP
	3_Haas_08_20_Sulzkar_343.5	343.5	Plant remains	Sulzkarsee	2414±16 BP
EG42_M16	Poz-147398	306.5	Plant remains	Sulzkarsee	2195 ± 35 BP
	2_Haas_08_20_Sulzkar_432.5	432.5	Plant remains	Sulzkarsee	3078±16 BP
	1_Haas_08_20_Sulzkar_560	560	Plant remains	Sulzkarsee	9201±21 BP
	7_Haas_08_20_Sulzkar_588.5	588.5	Plant remains	Sulzkarsee	10044±21 BP

## Sheet: 2 DNA samples 
plant_sample_name	mammal_sample_name	final_name	depth	age	sample_type	PCR_LAB	MTQ	MAQ	Pass/fail QC?	lake	lake_name	location	Elevational_distance_to_tree_line	Elevation	Latitude	Longitude
EG22_37	EG22_L022	EG22_L022	21.5	182	sample		1	1	pass QC	EG22	Krumschabel	East	89	1989	47.2627	13.5491
EG22_36	EG22_L029	EG22_L029	28.5	276	sample		1	1	pass QC	EG22	Krumschabel	East	89	1989	47.2627	13.5491
EG22_35	EG22_L035	EG22_L035	34.5	347	sample		1	1	pass QC	EG22	Krumschabel	East	89	1989	47.2627	13.5491
EG22_34	EG22_L042	EG22_L042	41.5	434	sample		1	1	pass QC	EG22	Krumschabel	East	89	1989	47.2627	13.5491
EG22_33	EG22_L048	EG22_L048	47.5	515	sample		1	1	pass QC	EG22	Krumschabel	East	89	1989	47.2627	13.5491
EG22_32	EG22_L055	EG22_L055	54.5	600	sample		1	1	pass QC	EG22	Krumschabel	East	89	1989	47.2627	13.5491
EG22_31	EG22_L061	EG22_L061	60.5	663	sample		1	1	pass QC	EG22	Krumschabel	East	89	1989	47.2627	13.5491
EG22_30	EG22_L068	EG22_L068	67.5	663	sample		1	1	pass QC	EG22	Krumschabel	East	89	1989	47.2627	13.5491
EG22_29	EG22_L074	EG22_L074	73.5	663	sample		0.963	1	pass QC	EG22	Krumschabel	East	89	1989	47.2627	13.5491
EG22_28	EG22_L081	EG22_L081	80.5	663	sample		1	1	pass QC	EG22	Krumschabel	East	89	1989	47.2627	13.5491
EG22_27	EG22_L087	EG22_L087	86.5	663	sample		1	1	pass QC	EG22	Krumschabel	East	89	1989	47.2627	13.5491
EG22_26	EG22_L094	EG22_L094	93.5	663	sample		1	1	pass QC	EG22	Krumschabel	East	89	1989	47.2627	13.5491
EG22_25	EG22_L100	EG22_L100	99.5	821	sample		0.25	0.113	fail QC	EG22	Krumschabel	East	89	1989	47.2627	13.5491
EG22_24	EG22_L107	EG22_L107	106.5	1111	sample		0.988	1	pass QC	EG22	Krumschabel	East	89	1989	47.2627	13.5491
EG22_23	EG22_L113	EG22_L113	112.5	1353	sample		1	1	pass QC	EG22	Krumschabel	East	89	1989	47.2627	13.5491
EG22_22	EG22_L120	EG22_L120	119.5	1631	sample		1	1	pass QC	EG22	Krumschabel	East	89	1989	47.2627	13.5491
EG22_21	EG22_L126	EG22_L126	125.5	1879	sample		1	1	pass QC	EG22	Krumschabel	East	89	1989	47.2627	13.5491
EG22_20	EG22_L133	EG22_L133	132.5	2155	sample		1	1	pass QC	EG22	Krumschabel	East	89	1989	47.2627	13.5491
EG22_19	EG22_L139	EG22_L139	138.5	2407	sample		1	1	pass QC	EG22	Krumschabel	East	89	1989	47.2627	13.5491
EG22_18	EG22_L146	EG22_L146	145.5	2691	sample		0.975	1	pass QC	EG22	Krumschabel	East	89	1989	47.2627	13.5491
EG22_17	EG22_L152	EG22_L152	151.5	2857	sample		1	1	pass QC	EG22	Krumschabel	East	89	1989	47.2627	13.5491
EG22_16	EG22_L159	EG22_L159	158.5	3039	sample		0.963	0.975	pass QC	EG22	Krumschabel	East	89	1989	47.2627	13.5491
EG22_15	EG22_L166	EG22_L166	165.5	3226	sample		0.888	0.188	fail QC	EG22	Krumschabel	East	89	1989	47.2627	13.5491
EG22_14	EG22_L173	EG22_L173	172.5	3398	sample		0.688	0.213	fail QC	EG22	Krumschabel	East	89	1989	47.2627	13.5491
EG22_13	EG22_L179	EG22_L179	178.5	3515	sample		0.95	0.338	pass QC	EG22	Krumschabel	East	89	1989	47.2627	13.5491
EG22_12	EG22_L186	EG22_L186	185.5	3641	sample		0.85	0.25	pass QC	EG22	Krumschabel	East	89	1989	47.2627	13.5491
EG22_11	EG22_L192	EG22_L192	191.5	3748	sample		1	0.225	fail QC	EG22	Krumschabel	East	89	1989	47.2627	13.5491
EG22_10	EG22_L199	EG22_L199	198.5	3874	sample		0.8	0.625	pass QC	EG22	Krumschabel	East	89	1989	47.2627	13.5491
EG22_09	EG22_L205	EG22_L205	204.5	3985	sample		0.875	0.763	pass QC	EG22	Krumschabel	East	89	1989	47.2627	13.5491
EG22_08	EG22_L212	EG22_L212	211.5	4181	sample		0.663	0.6	pass QC	EG22	Krumschabel	East	89	1989	47.2627	13.5491
EG22_07	EG22_L218	EG22_L218	217.5	4355	sample		0.775	0.538	pass QC	EG22	Krumschabel	East	89	1989	47.2627	13.5491
EG22_06	EG22_L226	EG22_L226	225.5	4638	sample		0.675	0.3	pass QC	EG22	Krumschabel	East	89	1989	47.2627	13.5491
EG22_05	EG22_L232	EG22_L232	231.5	5404	sample		0.413	0.013	fail QC	EG22	Krumschabel	East	89	1989	47.2627	13.5491
EG22_4	EG22_L238	EG22_L238	237.5	6376	sample		0.813	0.025	fail QC	EG22	Krumschabel	East	89	1989	47.2627	13.5491
EG22_3	EG22_L245	EG22_L245	244.5	7583	sample		0.838	0.1	fail QC	EG22	Krumschabel	East	89	1989	47.2627	13.5491
EG22_02	EG22_L251	EG22_L251	250.5	8228	sample		0.513	0	fail QC	EG22	Krumschabel	East	89	1989	47.2627	13.5491
EG22_01	EG22_L258	EG22_L258	257.5	8525	sample		0.363	0.013	fail QC	EG22	Krumschabel	East	89	1989	47.2627	13.5491
EG22_C001	EG22_C001	EG22_C001	0	0	control		0.163	0		EG22	Krumschabel	East	89	1989	47.2627	13.5491
EG22_C002	EG22_C002	EG22_C002	0	0	control		0.2	0.013		EG22	Krumschabel	East	89	1989	47.2627	13.5491
EG22_C003	EG22_C003	EG22_C003	0	0	control		0.125	0.013		EG22	Krumschabel	East	89	1989	47.2627	13.5491
EG22_C004	EG22_C004	EG22_C004	0	0	control		0.263	0.1		EG22	Krumschabel	East	89	1989	47.2627	13.5491
EG22_CN005	EG22_CNA005	EG22_CNA005	0	0	control		0.138	0.038		EG22	Krumschabel	East	89	1989	47.2627	13.5491
EG22_CNA06	EG22_CNA06	EG22_CNA006	0	0	control		0.125	0.013		EG22	Krumschabel	East	89	1989	47.2627	13.5491
EG22_CNP07	EG22_CNP007	EG22_CNP007	0	0	control	PCR_LAB	0.163	0.125		EG22	Krumschabel	East	89	1989	47.2627	13.5491
EG22_CPP08	EG22_CPP008	EG22_CPP008	0	0	control	PCR_LAB	0.388	0.35		EG22	Krumschabel	East	89	1989	47.2627	13.5491
EG23b_B_027	EG23_C_L027	EG23_L027	26.5	204	sample		0.8	0.875	pass QC	EG23	Grosser Winterleiten	East	-105	1845	47.0897	14.5661
EG23b_B_039	EG23_C_L039	EG23_L039	38.5	326	sample		0.75	0.75	pass QC	EG23	Grosser Winterleiten	East	-105	1845	47.0897	14.5661
EG23b_B_051	EG23_C_L051	EG23_L051	50.5	452	sample		0.875	0.875	pass QC	EG23	Grosser Winterleiten	East	-105	1845	47.0897	14.5661
EG23b_B_063	EG23_C_L063	EG23_L063	62.5	667	sample		0.763	0.75	pass QC	EG23	Grosser Winterleiten	East	-105	1845	47.0897	14.5661
EG23b_B_075	EG23_C_L075	EG23_L075	74.5	879	sample		0.875	0.875	pass QC	EG23	Grosser Winterleiten	East	-105	1845	47.0897	14.5661
EG23b_B_087	EG23_C_L087	EG23_L087	86.5	1101	sample		1	1	pass QC	EG23	Grosser Winterleiten	East	-105	1845	47.0897	14.5661
EG23b_B_099	EG23_C_L099	EG23_L099	98.5	1310	sample		0.875	0.875	pass QC	EG23	Grosser Winterleiten	East	-105	1845	47.0897	14.5661
EG23b_B_111	EG23_C_L111	EG23_L111	110.5	1453	sample		0.875	0.875	pass QC	EG23	Grosser Winterleiten	East	-105	1845	47.0897	14.5661
EG23b_B_123	EG23_C_L123	EG23_L123	122.5	1575	sample		0.875	0.875	pass QC	EG23	Grosser Winterleiten	East	-105	1845	47.0897	14.5661
EG23b_B_135	EG23_C_L135	EG23_L135	134.5	1697	sample		0.875	0.875	pass QC	EG23	Grosser Winterleiten	East	-105	1845	47.0897	14.5661
EG23b_B_147	EG23_C_L147	EG23_L147	146.5	1824	sample		0.863	0.863	pass QC	EG23	Grosser Winterleiten	East	-105	1845	47.0897	14.5661
EG23b_B_159	EG23_C_L159	EG23_L159	158.5	1971	sample		1	1	pass QC	EG23	Grosser Winterleiten	East	-105	1845	47.0897	14.5661
EG23b_B_171	EG23_C_L171	EG23_L171	170.5	2118	sample		1	1	pass QC	EG23	Grosser Winterleiten	East	-105	1845	47.0897	14.5661
EG23b_B_183	EG23_C_L183	EG23_L183	182.5	2264	sample		0.875	0.875	pass QC	EG23	Grosser Winterleiten	East	-105	1845	47.0897	14.5661
EG23b_B_195	EG23_C_L195	EG23_L195	194.5	2411	sample		1	1	pass QC	EG23	Grosser Winterleiten	East	-105	1845	47.0897	14.5661
EG23b_207	EG23_C_L207	EG23_L207	206.5	2566	sample		1	1	pass QC	EG23	Grosser Winterleiten	East	-105	1845	47.0897	14.5661
EG23b_219	EG23_C_L219	EG23_L219	218.5	2781	sample		1	1	pass QC	EG23	Grosser Winterleiten	East	-105	1845	47.0897	14.5661
EG23b_231	EG23_C_L231	EG23_L231	230.5	3007	sample		0.863	0.85	pass QC	EG23	Grosser Winterleiten	East	-105	1845	47.0897	14.5661
EG23b_243	EG23_C_L243	EG23_L243	242.5	3242	sample		0.875	0.875	pass QC	EG23	Grosser Winterleiten	East	-105	1845	47.0897	14.5661
EG23b_255	EG23_C_L255	EG23_L255	254.5	3516	sample		1	1	pass QC	EG23	Grosser Winterleiten	East	-105	1845	47.0897	14.5661
EG23b_267	EG23_C_L267	EG23_L267	266.5	3789	sample		0.95	0.925	pass QC	EG23	Grosser Winterleiten	East	-105	1845	47.0897	14.5661
EG23b_279	EG23_C_L279	EG23_L279	278.5	4059	sample		1	1	pass QC	EG23	Grosser Winterleiten	East	-105	1845	47.0897	14.5661
EG23b_291	EG23_C_L291	EG23_L291	290.5	4334	sample		1	1	pass QC	EG23	Grosser Winterleiten	East	-105	1845	47.0897	14.5661
EG23b_303	EG23_C_L303	EG23_L303	302.5	4614	sample		0.863	0.85	pass QC	EG23	Grosser Winterleiten	East	-105	1845	47.0897	14.5661
EG23b_315	EG23_C_L315	EG23_L315	314.5	4903	sample		0.913	0.913	pass QC	EG23	Grosser Winterleiten	East	-105	1845	47.0897	14.5661
EG23b_327	EG23_C_L327	EG23_L327	326.5	5205	sample		0.788	0.863	pass QC	EG23	Grosser Winterleiten	East	-105	1845	47.0897	14.5661
EG23b_339	EG23_C_L339	EG23_L339	338.5	5498	sample		0.988	0.988	pass QC	EG23	Grosser Winterleiten	East	-105	1845	47.0897	14.5661
EG23b_351	EG23_C_L351	EG23_L351	350.5	5786	sample		1	1	pass QC	EG23	Grosser Winterleiten	East	-105	1845	47.0897	14.5661
EG23b_363	EG23_C_L363	EG23_L363	362.5	6070	sample		1	0.975	pass QC	EG23	Grosser Winterleiten	East	-105	1845	47.0897	14.5661
EG23b_375	EG23_C_L375	EG23_L375	374.5	6364	sample		1	1	pass QC	EG23	Grosser Winterleiten	East	-105	1845	47.0897	14.5661
EG23b_387	EG23_C_L387	EG23_L387	386.5	6649	sample		0.875	0.85	pass QC	EG23	Grosser Winterleiten	East	-105	1845	47.0897	14.5661
EG23b_399	EG23_C_L399	EG23_L399	398.5	6953	sample		0.85	0.9	pass QC	EG23	Grosser Winterleiten	East	-105	1845	47.0897	14.5661
EG23b_411	EG23_C_L411	EG23_L411	410.5	7264	sample		0.825	0.888	pass QC	EG23	Grosser Winterleiten	East	-105	1845	47.0897	14.5661
EG23b_423	EG23_C_L423	EG23_L423	422.5	7597	sample		0.725	0.875	pass QC	EG23	Grosser Winterleiten	East	-105	1845	47.0897	14.5661
EG23b_435	EG23_C_L435	EG23_L435	434.5	7929	sample		0.875	0.988	pass QC	EG23	Grosser Winterleiten	East	-105	1845	47.0897	14.5661
EG23b_447	EG23_C_L447	EG23_L447	446.5	8252	sample		0.9	0.938	pass QC	EG23	Grosser Winterleiten	East	-105	1845	47.0897	14.5661
EG23b_459	EG23_C_L459	EG23_L459	458.5	8502	sample		0.713	0.738	pass QC	EG23	Grosser Winterleiten	East	-105	1845	47.0897	14.5661
EG23b_C001	EG23_C_C001	EG23_C001	0	0	control		0.225	0.025		EG23	Grosser Winterleiten	East	-105	1845	47.0897	14.5661
EG23b_C002	EG23_C_C002	EG23_C002	0	0	control		0.15	0.013		EG23	Grosser Winterleiten	East	-105	1845	47.0897	14.5661
EG23b_B_C003		EG23_C003	0	0	control		0.225	0.238		EG23	Grosser Winterleiten	East	-105	1845	47.0897	14.5661
EG23b_B_C004		EG23_C004	0	0	control		0.15	0.15		EG23	Grosser Winterleiten	East	-105	1845	47.0897	14.5661
EG23b_B_CN005	EG23_C_CNA005	EG23_CNA005	0	0	control		0.125	0.125		EG23	Grosser Winterleiten	East	-105	1845	47.0897	14.5661
EG23b_B_CN006	EG23_C_CNA006	EG23_CNA006	0	0	control		0.125	0.013		EG23	Grosser Winterleiten	East	-105	1845	47.0897	14.5661
EG23b_B_CN007	EG23_C_CNP007	EG23_CNP007	0	0	control	PCR_LAB	0.313	0.263		EG23	Grosser Winterleiten	East	-105	1845	47.0897	14.5661
EG23b_C008	EG23_C_CPP008	EG23_CPP008	0	0	control	PCR_LAB	0.488	0.138		EG23	Grosser Winterleiten	East	-105	1845	47.0897	14.5661
EG25_L003	EG25_L003	EG25_L003	3.5	-10	sample		0.238	0.25	fail QC	EG25	Mittlerer Kaltenbach	East	116	1916	47.2819	14.0643
EG25_L013	EG25_L013	EG25_L013	13.5	205	sample		0.75	0.75	pass QC	EG25	Mittlerer Kaltenbach	East	116	1916	47.2819	14.0643
EG25_L023	EG25_L023	EG25_L023	23.5	423	sample		0.75	0.75	pass QC	EG25	Mittlerer Kaltenbach	East	116	1916	47.2819	14.0643
EG25_L033	EG25_L033	EG25_L033	33.5	637	sample		0.638	0.638	pass QC	EG25	Mittlerer Kaltenbach	East	116	1916	47.2819	14.0643
EG25_L043	EG25_L043	EG25_L043	43.5	845	sample		0.688	0.75	pass QC	EG25	Mittlerer Kaltenbach	East	116	1916	47.2819	14.0643
EG25_L053	EG25_L053	EG25_L053	53.5	1034	sample		0.625	0.625	pass QC	EG25	Mittlerer Kaltenbach	East	116	1916	47.2819	14.0643
EG25_L063	EG25_L063	EG25_L063	63.5	1222	sample		0.575	0.625	pass QC	EG25	Mittlerer Kaltenbach	East	116	1916	47.2819	14.0643
EG25_L085	EG25_L085	EG25_L085	85.5	1715	sample		0.688	0.75	pass QC	EG25	Mittlerer Kaltenbach	East	116	1916	47.2819	14.0643
EG25_L095	EG25_L095	EG25_L095	95.5	1936	sample		0.588	0.538	pass QC	EG25	Mittlerer Kaltenbach	East	116	1916	47.2819	14.0643
EG25_L105	EG25_L105	EG25_L105	105.5	2158	sample		1	1	pass QC	EG25	Mittlerer Kaltenbach	East	116	1916	47.2819	14.0643
EG25_L120	EG25_L120	EG25_L120	120.5	2441	sample		0.638	0.763	pass QC	EG25	Mittlerer Kaltenbach	East	116	1916	47.2819	14.0643
EG25_L136	EG25_L136	EG25_L136	136.5	2729	sample		0.688	0.75	pass QC	EG25	Mittlerer Kaltenbach	East	116	1916	47.2819	14.0643
EG25_L146	EG25_L146	EG25_L146	146.5	2917	sample		0.85	0.763	pass QC	EG25	Mittlerer Kaltenbach	East	116	1916	47.2819	14.0643
EG25_L156	EG25_L156	EG25_L156	156.5	3098	sample		0.138	0.025	fail QC	EG25	Mittlerer Kaltenbach	East	116	1916	47.2819	14.0643
EG25_L164	EG25_L164	EG25_L164	164.5	3245	sample		1	1	pass QC	EG25	Mittlerer Kaltenbach	East	116	1916	47.2819	14.0643
EG25_L176	EG25_L176	EG25_L176	176.5	3468	sample		0.625	0.625	pass QC	EG25	Mittlerer Kaltenbach	East	116	1916	47.2819	14.0643
EG25_L188	EG25_L188	EG25_L188	188.5	3690	sample		0.988	1	pass QC	EG25	Mittlerer Kaltenbach	East	116	1916	47.2819	14.0643
EG25_L198	EG25_L198	EG25_L198	198.5	3876	sample		0.875	0.875	pass QC	EG25	Mittlerer Kaltenbach	East	116	1916	47.2819	14.0643
EG25_L208	EG25_L208	EG25_L208	208.5	4073	sample		1	1	pass QC	EG25	Mittlerer Kaltenbach	East	116	1916	47.2819	14.0643
EG25_L218	EG25_L218	EG25_L218	218.5	4306	sample		0.688	0.688	pass QC	EG25	Mittlerer Kaltenbach	East	116	1916	47.2819	14.0643
EG25_L228	EG25_L228	EG25_L228	228.5	4525	sample		0.463	0.5	fail QC	EG25	Mittlerer Kaltenbach	East	116	1916	47.2819	14.0643
EG25_L238	EG25_L238	EG25_L238	238.5	4679	sample		0.613	0.625	pass QC	EG25	Mittlerer Kaltenbach	East	116	1916	47.2819	14.0643
EG25_L248	EG25_L248	EG25_L248	248.5	4822	sample		0.863	0.875	pass QC	EG25	Mittlerer Kaltenbach	East	116	1916	47.2819	14.0643
EG25_L258	EG25_L258	EG25_L258	258.5	4969	sample		0.625	0.75	pass QC	EG25	Mittlerer Kaltenbach	East	116	1916	47.2819	14.0643
EG25_L268	EG25_L268	EG25_L268	268.5	5116	sample		0.825	0.725	pass QC	EG25	Mittlerer Kaltenbach	East	116	1916	47.2819	14.0643
EG25_L278	EG25_L278	EG25_L278	278.5	5263	sample		0.475	0.575	fail QC	EG25	Mittlerer Kaltenbach	East	116	1916	47.2819	14.0643
EG25_L288	EG25_L288	EG25_L288	288.5	5408	sample		0.75	0.75	pass QC	EG25	Mittlerer Kaltenbach	East	116	1916	47.2819	14.0643
EG25_L298	EG25_L298	EG25_L298	298.5	5554	sample		0.625	0.625	pass QC	EG25	Mittlerer Kaltenbach	East	116	1916	47.2819	14.0643
EG25_L308	EG25_L308	EG25_L308	308.5	5702	sample		0.75	0.75	pass QC	EG25	Mittlerer Kaltenbach	East	116	1916	47.2819	14.0643
EG25_L319	EG25_L319	EG25_L319	319.5	5860	sample		0.5	0.5	fail QC	EG25	Mittlerer Kaltenbach	East	116	1916	47.2819	14.0643
EG25_L328	EG25_L328	EG25_L328	328.5	5989	sample		0.875	0.875	pass QC	EG25	Mittlerer Kaltenbach	East	116	1916	47.2819	14.0643
EG25_L338	EG25_L338	EG25_L338	338.5	6139	sample		0.738	0.75	pass QC	EG25	Mittlerer Kaltenbach	East	116	1916	47.2819	14.0643
EG25_L348	EG25_L348	EG25_L348	348.5	6314	sample		0.525	0.625	pass QC	EG25	Mittlerer Kaltenbach	East	116	1916	47.2819	14.0643
EG25_L358	EG25_L358	EG25_L358	358.5	6487	sample		0.625	0.75	pass QC	EG25	Mittlerer Kaltenbach	East	116	1916	47.2819	14.0643
EG25_L368	EG25_L368	EG25_L368	368.5	6668	sample		0.65	0.775	pass QC	EG25	Mittlerer Kaltenbach	East	116	1916	47.2819	14.0643
EG25_L378	EG25_L378	EG25_L378	378.5	6863	sample		0.575	0.638	pass QC	EG25	Mittlerer Kaltenbach	East	116	1916	47.2819	14.0643
EG25_L387	EG25_L387	EG25_L387	387.5	7041	sample		0.488	0.638	fail QC	EG25	Mittlerer Kaltenbach	East	116	1916	47.2819	14.0643
EG25_L398	EG25_L398	EG25_L398	398.5	7248	sample		0.75	0.75	pass QC	EG25	Mittlerer Kaltenbach	East	116	1916	47.2819	14.0643
EG25_L407	EG25_L407	EG25_L407	407.5	7376	sample		0.438	0.5	fail QC	EG25	Mittlerer Kaltenbach	East	116	1916	47.2819	14.0643
EG25_C001	EG25_C001	EG25_C001	0	0	control		0.125	0.025		EG25	Mittlerer Kaltenbach	East	116	1916	47.2819	14.0643
EG25_C002	EG25_C002	EG25_C002	0	0	control		0.175	0.075		EG25	Mittlerer Kaltenbach	East	116	1916	47.2819	14.0643
EG25_CNA005	EG25_CNA005	EG25_CNA005	0	0	control		0.138	0.013		EG25	Mittlerer Kaltenbach	East	116	1916	47.2819	14.0643
EG25_CNA006	EG25_CNA006	EG25_CNA006	0	0	control		0.038	0		EG25	Mittlerer Kaltenbach	East	116	1916	47.2819	14.0643
EG25_CNP007	EG25_CNP007	EG25_CNP007	0	0	control	PCR_LAB	0.05	0		EG25	Mittlerer Kaltenbach	East	116	1916	47.2819	14.0643
EG25_CPP008	EG25_CPP008	EG25_CPP008	0	0	control	PCR_LAB	0.013	0		EG25	Mittlerer Kaltenbach	East	116	1916	47.2819	14.0643
EG28_L009	EG28b_L009	EG28_L009	8.5	160	sample		1	0.988	pass QC	EG28	Grenouilles	West	-351	1999	44.0982	7.48358
EG28_L017	EG28b_L017	EG28_L017	16.5	300	sample		1	0.938	pass QC	EG28	Grenouilles	West	-351	1999	44.0982	7.48358
EG28_L026	EG28b_L026	EG28_L026	25.5	547	sample		0.988	0.925	pass QC	EG28	Grenouilles	West	-351	1999	44.0982	7.48358
EG28_L034	EG28b_L034	EG28_L034	33.5	634	sample		0.988	1	pass QC	EG28	Grenouilles	West	-351	1999	44.0982	7.48358
EG28_L043	EG28b_L043	EG28_L043	42.5	750	sample		1	1	pass QC	EG28	Grenouilles	West	-351	1999	44.0982	7.48358
EG28_L051	EG28b_L051	EG28_L051	50.5	796	sample		1	1	pass QC	EG28	Grenouilles	West	-351	1999	44.0982	7.48358
EG28_L060	EG28b_L060	EG28_L060	59.5	915	sample		0.988	0.9	pass QC	EG28	Grenouilles	West	-351	1999	44.0982	7.48358
EG28_L068	EG28b_L068	EG28_L068	67.5	1034	sample		0.988	0.925	pass QC	EG28	Grenouilles	West	-351	1999	44.0982	7.48358
EG28_L077	EG28b_L077	EG28_L077	76.5	1166	sample		1	0.988	pass QC	EG28	Grenouilles	West	-351	1999	44.0982	7.48358
EG28_L085	EG28b_L085	EG28_L085	84.5	1280	sample		0.95	0.925	pass QC	EG28	Grenouilles	West	-351	1999	44.0982	7.48358
EG28_L094	EG28b_L094	EG28_L094	93.5	1345	sample		1	1	pass QC	EG28	Grenouilles	West	-351	1999	44.0982	7.48358
EG28_L102	EG28b_L102	EG28_L102	101.5	1345	sample		1	1	pass QC	EG28	Grenouilles	West	-351	1999	44.0982	7.48358
EG28_L111	EG28b_L111	EG28_L111	110.5	1366	sample		1	0.938	pass QC	EG28	Grenouilles	West	-351	1999	44.0982	7.48358
EG28_L119	EG28b_L119	EG28_L119	118.5	1456	sample		1	1	pass QC	EG28	Grenouilles	West	-351	1999	44.0982	7.48358
EG28_L128	EG28b_L128	EG28_L128	127.5	1490	sample		1	1	pass QC	EG28	Grenouilles	West	-351	1999	44.0982	7.48358
EG28_L136	EG28b_L136	EG28_L136	135.5	1553	sample		1	0.975	pass QC	EG28	Grenouilles	West	-351	1999	44.0982	7.48358
EG28_L145	EG28b_L145	EG28_L145	144.5	1633	sample		0.975	1	pass QC	EG28	Grenouilles	West	-351	1999	44.0982	7.48358
EG28_L153	EG28b_L153	EG28_L153	152.5	1744	sample		1	1	pass QC	EG28	Grenouilles	West	-351	1999	44.0982	7.48358
EG28_L162	EG28b_L162	EG28_L162	161.5	1821	sample		0.988	0.988	pass QC	EG28	Grenouilles	West	-351	1999	44.0982	7.48358
EG28_L170	EG28b_L170	EG28_L170	169.5	1821	sample		1	1	pass QC	EG28	Grenouilles	West	-351	1999	44.0982	7.48358
EG28_L179	EG28b_L179	EG28_L179	178.5	1872	sample		1	1	pass QC	EG28	Grenouilles	West	-351	1999	44.0982	7.48358
EG28_L187	EG28b_L187	EG28_L187	186.5	1989	sample		1	1	pass QC	EG28	Grenouilles	West	-351	1999	44.0982	7.48358
EG28_L196	EG28b_L196	EG28_L196	195.5	2235	sample		1	1	pass QC	EG28	Grenouilles	West	-351	1999	44.0982	7.48358
EG28_L204	EG28b_L204	EG28_L204	203.5	2450	sample		0.925	0.988	pass QC	EG28	Grenouilles	West	-351	1999	44.0982	7.48358
EG28_L213	EG28b_L213	EG28_L213	212.5	2637	sample		1	1	pass QC	EG28	Grenouilles	West	-351	1999	44.0982	7.48358
EG28_L221	EG28b_L221	EG28_L221	220.5	2793	sample		0.813	0.875	pass QC	EG28	Grenouilles	West	-351	1999	44.0982	7.48358
EG28_L230	EG28b_L230	EG28_L230	229.5	2849	sample		1	1	pass QC	EG28	Grenouilles	West	-351	1999	44.0982	7.48358
EG28_L238	EG28b_L238	EG28_L238	237.5	2869	sample		1	1	pass QC	EG28	Grenouilles	West	-351	1999	44.0982	7.48358
EG28_L247	EG28b_L247	EG28_L247	246.5	2908	sample		1	1	pass QC	EG28	Grenouilles	West	-351	1999	44.0982	7.48358
EG28_L255	EG28b_L255	EG28_L255	254.5	2908	sample		1	1	pass QC	EG28	Grenouilles	West	-351	1999	44.0982	7.48358
EG28_L264	EG28b_L264	EG28_L264	263.5	2946	sample		1	1	pass QC	EG28	Grenouilles	West	-351	1999	44.0982	7.48358
EG28_L272	EG28b_L272	EG28_L272	271.5	2999	sample		1	1	pass QC	EG28	Grenouilles	West	-351	1999	44.0982	7.48358
EG28_L281	EG28b_L281	EG28_L281	280.5	3004	sample		1	1	pass QC	EG28	Grenouilles	West	-351	1999	44.0982	7.48358
EG28_L289	EG28b_L289	EG28_L289	288.5	3048	sample		1	0.988	pass QC	EG28	Grenouilles	West	-351	1999	44.0982	7.48358
EG28_L298	EG28b_L298	EG28_L298	297.5	3053	sample		1	1	pass QC	EG28	Grenouilles	West	-351	1999	44.0982	7.48358
EG28_L306	EG28b_L306	EG28_L306	305.5	3053	sample		1	1	pass QC	EG28	Grenouilles	West	-351	1999	44.0982	7.48358
EG28_L315	EG28b_L315	EG28_L315	314.5	3113	sample		1	0.9	pass QC	EG28	Grenouilles	West	-351	1999	44.0982	7.48358
EG28_L323	EG28b_L323	EG28_L323	322.5	3160	sample		0.925	1	pass QC	EG28	Grenouilles	West	-351	1999	44.0982	7.48358
EG28_L332	EG28b_L332	EG28_L332	331.5	3160	sample		1	1	pass QC	EG28	Grenouilles	West	-351	1999	44.0982	7.48358
EG28_L340	EG28b_L340	EG28_L340	339.5	3160	sample		1	0.975	pass QC	EG28	Grenouilles	West	-351	1999	44.0982	7.48358
EG28_C001	EG28b_C001	EG28_C001	0	0	control		0.125	0.025		EG28	Grenouilles	West	-351	1999	44.0982	7.48358
EG28_C002	EG28b_C002	EG28_C002	0	0	control		0.125	0.063		EG28	Grenouilles	West	-351	1999	44.0982	7.48358
EG28_C003		EG28_C003	0	0	control		0.1	0.013		EG28	Grenouilles	West	-351	1999	44.0982	7.48358
EG28_C004		EG28_C004	0	0	control		0.125	0.025		EG28	Grenouilles	West	-351	1999	44.0982	7.48358
EG28_C005	EG28b_CNA005	EG28_CNA005	0	0	control		0.138	0.038		EG28	Grenouilles	West	-351	1999	44.0982	7.48358
EG28_C006	EG28b_CNA006	EG28_CNA006	0	0	control		0.063	0		EG28	Grenouilles	West	-351	1999	44.0982	7.48358
EG28_C007	EG28b_CNP007	EG28_CNP007	0	0	control	PCR_LAB	0.125	0.038		EG28	Grenouilles	West	-351	1999	44.0982	7.48358
EG28_C008	EG28b_CPP008	EG28_CPP008	0	0	control	PCR_LAB	0.475	0.063		EG28	Grenouilles	West	-351	1999	44.0982	7.48358
EG30_L007	EG30_L007	EG30_L007	6.5	62	sample		0.988	1	pass QC	EG30	Profond	West	230	2480	44.7247	6.34338
EG30_L013	EG30_L013	EG30_L013	12.5	167	sample		0.888	0.875	pass QC	EG30	Profond	West	230	2480	44.7247	6.34338
EG30_L019	EG30_L019	EG30_L019	18.5	258	sample		1	1	pass QC	EG30	Profond	West	230	2480	44.7247	6.34338
EG30_L025	EG30_L025	EG30_L025	24.5	348	sample		0.975	0.963	pass QC	EG30	Profond	West	230	2480	44.7247	6.34338
EG30_L031	EG30_L031	EG30_L031	30.5	436	sample		1	1	pass QC	EG30	Profond	West	230	2480	44.7247	6.34338
EG30_L037	EG30_L037	EG30_L037	36.5	521	sample		0.975	0.988	pass QC	EG30	Profond	West	230	2480	44.7247	6.34338
EG30_L044	EG30_L044	EG30_L044	43.5	625	sample		0.838	0.938	pass QC	EG30	Profond	West	230	2480	44.7247	6.34338
EG30_L049	EG30_L049	EG30_L049	48.5	699	sample		0.875	0.875	pass QC	EG30	Profond	West	230	2480	44.7247	6.34338
EG30_L055	EG30_L055	EG30_L055	54.5	790	sample		0.963	1	pass QC	EG30	Profond	West	230	2480	44.7247	6.34338
EG30_L061	EG30_L061	EG30_L061	60.5	875	sample		0.988	1	pass QC	EG30	Profond	West	230	2480	44.7247	6.34338
EG30_L067	EG30_L067	EG30_L067	66.5	961	sample		1	1	pass QC	EG30	Profond	West	230	2480	44.7247	6.34338
EG30_L073	EG30_L073	EG30_L073	72.5	1047	sample		0.988	0.975	pass QC	EG30	Profond	West	230	2480	44.7247	6.34338
EG30_L079	EG30_L079	EG30_L079	78.5	1136	sample		1	0.95	pass QC	EG30	Profond	West	230	2480	44.7247	6.34338
EG30_L085	EG30_L085	EG30_L085	84.5	1224	sample		0.975	0.988	pass QC	EG30	Profond	West	230	2480	44.7247	6.34338
EG30_L091	EG30_L091	EG30_L091	90.5	1307	sample		1	0.963	pass QC	EG30	Profond	West	230	2480	44.7247	6.34338
EG30_L097	EG30_L097	EG30_L097	96.5	1356	sample		1	0.938	pass QC	EG30	Profond	West	230	2480	44.7247	6.34338
EG30_L103	EG30_L103	EG30_L103	102.5	1403	sample		0.975	0.925	pass QC	EG30	Profond	West	230	2480	44.7247	6.34338
EG30_L109	EG30_L109	EG30_L109	108.5	1450	sample		1	1	pass QC	EG30	Profond	West	230	2480	44.7247	6.34338
EG30_L115	EG30_L115	EG30_L115	114.5	1496	sample		1	1	pass QC	EG30	Profond	West	230	2480	44.7247	6.34338
EG30_L121	EG30_L121	EG30_L121	120.5	1546	sample		1	0.963	pass QC	EG30	Profond	West	230	2480	44.7247	6.34338
EG30_L127	EG30_L127	EG30_L127	126.5	1658	sample		0.925	1	pass QC	EG30	Profond	West	230	2480	44.7247	6.34338
EG30_L133	EG30_L133	EG30_L133	132.5	1787	sample		0.988	0.975	pass QC	EG30	Profond	West	230	2480	44.7247	6.34338
EG30_L139	EG30_L139	EG30_L139	138.5	1917	sample		0.988	0.988	pass QC	EG30	Profond	West	230	2480	44.7247	6.34338
EG30_L145	EG30_L145	EG30_L145	144.5	2048	sample		0.963	0.888	pass QC	EG30	Profond	West	230	2480	44.7247	6.34338
EG30_L151	EG30_L151	EG30_L151	150.5	2179	sample		1	1	pass QC	EG30	Profond	West	230	2480	44.7247	6.34338
EG30_L157	EG30_L157	EG30_L157	156.5	2311	sample		1	0.963	pass QC	EG30	Profond	West	230	2480	44.7247	6.34338
EG30_L163	EG30_L163	EG30_L163	162.5	2441	sample		0.988	1	pass QC	EG30	Profond	West	230	2480	44.7247	6.34338
EG30_L169	EG30_L169	EG30_L169	168.5	2572	sample		0.963	0.913	pass QC	EG30	Profond	West	230	2480	44.7247	6.34338
EG30_L175	EG30_L175	EG30_L175	174.5	2699	sample		1	0.988	pass QC	EG30	Profond	West	230	2480	44.7247	6.34338
EG30_L181	EG30_L181	EG30_L181	180.5	2826	sample		1	0.988	pass QC	EG30	Profond	West	230	2480	44.7247	6.34338
EG30_L187	EG30_L187	EG30_L187	186.5	2959	sample		1	0.85	pass QC	EG30	Profond	West	230	2480	44.7247	6.34338
EG30_L193	EG30_L193	EG30_L193	192.5	3088	sample		1	1	pass QC	EG30	Profond	West	230	2480	44.7247	6.34338
EG30_L199	EG30_L199	EG30_L199	198.5	3219	sample		0.875	0.8	pass QC	EG30	Profond	West	230	2480	44.7247	6.34338
EG30_L205	EG30_L205	EG30_L205	204.5	3352	sample		1	0.975	pass QC	EG30	Profond	West	230	2480	44.7247	6.34338
EG30_L211	EG30_L211	EG30_L211	210.5	3560	sample		0.8	0.763	pass QC	EG30	Profond	West	230	2480	44.7247	6.34338
EG30_L217	EG30_L217	EG30_L217	216.5	3784	sample		1	0.963	pass QC	EG30	Profond	West	230	2480	44.7247	6.34338
EG30_L223	EG30_L223	EG30_L223	222.5	4009	sample		0.988	1	pass QC	EG30	Profond	West	230	2480	44.7247	6.34338
EG30_L229	EG30_L229	EG30_L229	228.5	4239	sample		0.988	1	pass QC	EG30	Profond	West	230	2480	44.7247	6.34338
EG30_L235	EG30_L235	EG30_L235	234.5	4452	sample		1	0.988	pass QC	EG30	Profond	West	230	2480	44.7247	6.34338
EG30_L241	EG30_L241	EG30_L241	240.5	4585	sample		1	0.975	pass QC	EG30	Profond	West	230	2480	44.7247	6.34338
EG30_C001	EG30_C001	EG30_C001	0	0	control		0.15	0.05		EG30	Profond	West	230	2480	44.7247	6.34338
EG30_C002	EG30_C002	EG30_C002	0	0	control		0.125	0.075		EG30	Profond	West	230	2480	44.7247	6.34338
EG30_C003	EG30_C003	EG30_C003	0	0	control		0.125	0.013		EG30	Profond	West	230	2480	44.7247	6.34338
EG30_C004	EG30_C004	EG30_C004	0	0	control		0.138	0.013		EG30	Profond	West	230	2480	44.7247	6.34338
EG30_C005	EG30_CNA005	EG30_CNA005	0	0	control		0.125	0.05		EG30	Profond	West	230	2480	44.7247	6.34338
EG30_C006	EG30_CNA006	EG30_CNA006	0	0	control		0.125	0.038		EG30	Profond	West	230	2480	44.7247	6.34338
EG30_C007	EG30_CNP007	EG30_CNP007	0	0	control	PCR_LAB	0.163	0.025		EG30	Profond	West	230	2480	44.7247	6.34338
EG30_C008	EG30_CPP008	EG30_CPP008	0	0	control	PCR_LAB	0.388	0		EG30	Profond	West	230	2480	44.7247	6.34338
EG31_L015	EG31_L015	EG31_L015	14.5	1619	sample		1	1	pass QC	EG31	Colle del Nivolet	West	329	2529	45.4862	7.14548
EG31_L020	EG31_L020	EG31_L020	19.5	1810	sample		0.925	1	pass QC	EG31	Colle del Nivolet	West	329	2529	45.4862	7.14548
EG31_L025	EG31_L025	EG31_L025	24.5	1955	sample		1	1	pass QC	EG31	Colle del Nivolet	West	329	2529	45.4862	7.14548
EG31_L030	EG31_L030	EG31_L030	29.5	2106	sample		1	1	pass QC	EG31	Colle del Nivolet	West	329	2529	45.4862	7.14548
EG31_L035	EG31_L035	EG31_L035	34.5	2260	sample		1	1	pass QC	EG31	Colle del Nivolet	West	329	2529	45.4862	7.14548
EG31_L040	EG31_L040	EG31_L040	39.5	2562	sample		0.95	1	pass QC	EG31	Colle del Nivolet	West	329	2529	45.4862	7.14548
EG31_L045	EG31_L045	EG31_L045	44.5	2898	sample		1	0.975	pass QC	EG31	Colle del Nivolet	West	329	2529	45.4862	7.14548
EG31_L050	EG31_L050	EG31_L050	49.5	3206	sample		1	1	pass QC	EG31	Colle del Nivolet	West	329	2529	45.4862	7.14548
EG31_L055	EG31_L055	EG31_L055	54.5	3524	sample		1	1	pass QC	EG31	Colle del Nivolet	West	329	2529	45.4862	7.14548
EG31_L060	EG31_L060	EG31_L060	59.5	3839	sample		0.875	0.875	pass QC	EG31	Colle del Nivolet	West	329	2529	45.4862	7.14548
EG31_L065	EG31_L065	EG31_L065	64.5	4172	sample		1	1	pass QC	EG31	Colle del Nivolet	West	329	2529	45.4862	7.14548
EG31_L069	EG31_L069	EG31_L069	68.5	4331	sample		0.988	1	pass QC	EG31	Colle del Nivolet	West	329	2529	45.4862	7.14548
EG31_L074	EG31_L074	EG31_L074	73.5	4516	sample		1	1	pass QC	EG31	Colle del Nivolet	West	329	2529	45.4862	7.14548
EG31_L079	EG31_L079	EG31_L079	78.5	4695	sample		1	1	pass QC	EG31	Colle del Nivolet	West	329	2529	45.4862	7.14548
EG31_L084	EG31_L084	EG31_L084	83.5	4875	sample		1	0.988	pass QC	EG31	Colle del Nivolet	West	329	2529	45.4862	7.14548
EG31_L089	EG31_L089	EG31_L089	88.5	5045	sample		0.988	1	pass QC	EG31	Colle del Nivolet	West	329	2529	45.4862	7.14548
EG31_L093	EG31_L093	EG31_L093	92.5	5175	sample		1	1	pass QC	EG31	Colle del Nivolet	West	329	2529	45.4862	7.14548
EG31_L097	EG31_L097	EG31_L097	96.5	5305	sample		0.925	1	pass QC	EG31	Colle del Nivolet	West	329	2529	45.4862	7.14548
EG31_L101	EG31_L101	EG31_L101	100.5	5436	sample		1	1	pass QC	EG31	Colle del Nivolet	West	329	2529	45.4862	7.14548
EG31_L105	EG31_L105	EG31_L105	104.5	5565	sample		1	1	pass QC	EG31	Colle del Nivolet	West	329	2529	45.4862	7.14548
EG31_L110	EG31_L110	EG31_L110	109.5	5728	sample		1	1	pass QC	EG31	Colle del Nivolet	West	329	2529	45.4862	7.14548
EG31_L114	EG31_L114	EG31_L114	113.5	5872	sample		1	1	pass QC	EG31	Colle del Nivolet	West	329	2529	45.4862	7.14548
EG31_L119	EG31_L119	EG31_L119	118.5	6098	sample		1	0.988	pass QC	EG31	Colle del Nivolet	West	329	2529	45.4862	7.14548
EG31_L123	EG31_L123	EG31_L123	122.5	6289	sample		1	1	pass QC	EG31	Colle del Nivolet	West	329	2529	45.4862	7.14548
EG31_L128	EG31_L128	EG31_L128	127.5	6528	sample		1	1	pass QC	EG31	Colle del Nivolet	West	329	2529	45.4862	7.14548
EG31_L132	EG31_L132	EG31_L132	131.5	6718	sample		0.988	0.95	pass QC	EG31	Colle del Nivolet	West	329	2529	45.4862	7.14548
EG31_L137	EG31_L137	EG31_L137	136.5	6953	sample		1	0.988	pass QC	EG31	Colle del Nivolet	West	329	2529	45.4862	7.14548
EG31_L141	EG31_L141	EG31_L141	140.5	7132	sample		1	1	pass QC	EG31	Colle del Nivolet	West	329	2529	45.4862	7.14548
EG31_L146	EG31_L146	EG31_L146	145.5	7341	sample		1	1	pass QC	EG31	Colle del Nivolet	West	329	2529	45.4862	7.14548
EG31_L150	EG31_L150	EG31_L150	149.5	7509	sample		0.925	0.7	pass QC	EG31	Colle del Nivolet	West	329	2529	45.4862	7.14548
EG31_L155	EG31_L155	EG31_L155	154.5	7719	sample		1	0.988	pass QC	EG31	Colle del Nivolet	West	329	2529	45.4862	7.14548
EG31_L159	EG31_L159	EG31_L159	158.5	7891	sample		0.988	0.963	pass QC	EG31	Colle del Nivolet	West	329	2529	45.4862	7.14548
EG31_L164	EG31_L164	EG31_L164	163.5	8146	sample		1	0.925	pass QC	EG31	Colle del Nivolet	West	329	2529	45.4862	7.14548
EG31_L168	EG31_L168	EG31_L168	167.5	8578	sample		0.513	0.288	fail QC	EG31	Colle del Nivolet	West	329	2529	45.4862	7.14548
EG31_L173	EG31_L173	EG31_L173	172.5	9308	sample		0.788	0.675	pass QC	EG31	Colle del Nivolet	West	329	2529	45.4862	7.14548
EG31_L177	EG31_L177	EG31_L177	176.5	9915	sample		0.925	0.913	pass QC	EG31	Colle del Nivolet	West	329	2529	45.4862	7.14548
EG31_L182	EG31_L182	EG31_L182	181.5	10669	sample		1	0.988	pass QC	EG31	Colle del Nivolet	West	329	2529	45.4862	7.14548
EG31_L186	EG31_L186	EG31_L186	185.5	11225	sample		1	0.863	pass QC	EG31	Colle del Nivolet	West	329	2529	45.4862	7.14548
EG31_C001	EG31_C001	EG31_C001	0	0	control		0.125	0.013		EG31	Colle del Nivolet	West	329	2529	45.4862	7.14548
EG31_C002	EG31_C002	EG31_C002	0	0	control		0.138	0		EG31	Colle del Nivolet	West	329	2529	45.4862	7.14548
EG31_C003	EG31_C003	EG31_C003	0	0	control		0.188	0.075		EG31	Colle del Nivolet	West	329	2529	45.4862	7.14548
EG31_C004	EG31_C004	EG31_C004	0	0	control		0.125	0.013		EG31	Colle del Nivolet	West	329	2529	45.4862	7.14548
EG31_C005	EG31_CNA005	EG31_CNA005	0	0	control		0.138	0.013		EG31	Colle del Nivolet	West	329	2529	45.4862	7.14548
EG31_C006	EG31_CNA006	EG31_CNA006	0	0	control		0.125	0.025		EG31	Colle del Nivolet	West	329	2529	45.4862	7.14548
EG31_C007	EG31_CNP007	EG31_CNP007	0	0	control	PCR_LAB	0.138	0		EG31	Colle del Nivolet	West	329	2529	45.4862	7.14548
EG31_C008	EG31_CPP008	EG31_CPP008	0	0	control	PCR_LAB	0.475	0.138		EG31	Colle del Nivolet	West	329	2529	45.4862	7.14548
EG33_L040	EG33_L040	EG33_L040	12.1	2	sample		1	1	pass QC	EG33	Sulsseewli	West	-79	1921	46.6175	7.86388
EG33_L049	EG33_L049	EG33_L049	21.1	59	sample		0.875	0.875	pass QC	EG33	Sulsseewli	West	-79	1921	46.6175	7.86388
EG33_L058	EG33_L058	EG33_L058	30.1	119	sample		1	0.988	pass QC	EG33	Sulsseewli	West	-79	1921	46.6175	7.86388
EG33_L067	EG33_L067	EG33_L067	40.5	184	sample		1	1	pass QC	EG33	Sulsseewli	West	-79	1921	46.6175	7.86388
EG33_L076	EG33_L076	EG33_L076	49.5	240	sample		1	1	pass QC	EG33	Sulsseewli	West	-79	1921	46.6175	7.86388
EG33_L085	EG33_L085	EG33_L085	58.5	295	sample		1	1	pass QC	EG33	Sulsseewli	West	-79	1921	46.6175	7.86388
EG33_L094	EG33_L094	EG33_L094	67.5	355	sample		0.975	0.975	pass QC	EG33	Sulsseewli	West	-79	1921	46.6175	7.86388
EG33_L103	EG33_L103	EG33_L103	80.5	438	sample		0.975	0.913	pass QC	EG33	Sulsseewli	West	-79	1921	46.6175	7.86388
EG33_L112	EG33_L112	EG33_L112	89.5	493	sample		0.988	1	pass QC	EG33	Sulsseewli	West	-79	1921	46.6175	7.86388
EG33_L121	EG33_L121	EG33_L121	98.5	550	sample		1	1	pass QC	EG33	Sulsseewli	West	-79	1921	46.6175	7.86388
EG33_L130	EG33_L130	EG33_L130	107.5	610	sample		1	1	pass QC	EG33	Sulsseewli	West	-79	1921	46.6175	7.86388
EG33_L139	EG33_L139	EG33_L139	116.5	676	sample		1	1	pass QC	EG33	Sulsseewli	West	-79	1921	46.6175	7.86388
EG33_L148	EG33_L148	EG33_L148	125.5	741	sample		1	0.988	pass QC	EG33	Sulsseewli	West	-79	1921	46.6175	7.86388
EG33_L157	EG33_L157	EG33_L157	134.5	804	sample		1	1	pass QC	EG33	Sulsseewli	West	-79	1921	46.6175	7.86388
EG33_L166	EG33_L166	EG33_L166	143.5	869	sample		1	1	pass QC	EG33	Sulsseewli	West	-79	1921	46.6175	7.86388
EG33_L175	EG33_L175	EG33_L175	152.5	936	sample		1	1	pass QC	EG33	Sulsseewli	West	-79	1921	46.6175	7.86388
EG33_L184	EG33_L184	EG33_L184	161.5	1011	sample		0.95	1	pass QC	EG33	Sulsseewli	West	-79	1921	46.6175	7.86388
EG33_L193	EG33_L193	EG33_L193	170.5	1091	sample		0.988	1	pass QC	EG33	Sulsseewli	West	-79	1921	46.6175	7.86388
EG33_L211	EG33_L211	EG33_L211	160.5	1002	sample		0.925	0.988	pass QC	EG33	Sulsseewli	West	-79	1921	46.6175	7.86388
EG33_L220	EG33_L220	EG33_L220	169.5	1083	sample		1	1	pass QC	EG33	Sulsseewli	West	-79	1921	46.6175	7.86388
EG33_L229	EG33_L229	EG33_L229	178.5	1162	sample		1	1	pass QC	EG33	Sulsseewli	West	-79	1921	46.6175	7.86388
EG33_L238	EG33_L238	EG33_L238	187.5	1241	sample		1	1	pass QC	EG33	Sulsseewli	West	-79	1921	46.6175	7.86388
EG33_L247	EG33_L247	EG33_L247	188.5	1250	sample		1	1	pass QC	EG33	Sulsseewli	West	-79	1921	46.6175	7.86388
EG33_L256	EG33_L256	EG33_L256	197.5	1333	sample		1	1	pass QC	EG33	Sulsseewli	West	-79	1921	46.6175	7.86388
EG33_L265	EG33_L265	EG33_L265	206.5	1441	sample		0.8	0.75	pass QC	EG33	Sulsseewli	West	-79	1921	46.6175	7.86388
EG33_L274	EG33_L274	EG33_L274	215.5	1557	sample		0.975	0.988	pass QC	EG33	Sulsseewli	West	-79	1921	46.6175	7.86388
EG33_L283	EG33_L283	EG33_L283	224.5	1668	sample		1	0.988	pass QC	EG33	Sulsseewli	West	-79	1921	46.6175	7.86388
EG33_L292	EG33_L292	EG33_L292	233.5	1787	sample		1	1	pass QC	EG33	Sulsseewli	West	-79	1921	46.6175	7.86388
EG33_L301	EG33_L301	EG33_L301	242.5	1906	sample		1	1	pass QC	EG33	Sulsseewli	West	-79	1921	46.6175	7.86388
EG33_L310	EG33_L310	EG33_L310	251.5	2038	sample		0.95	0.988	pass QC	EG33	Sulsseewli	West	-79	1921	46.6175	7.86388
EG33_L319	EG33_L319	EG33_L319	260.5	2166	sample		0.788	0.588	pass QC	EG33	Sulsseewli	West	-79	1921	46.6175	7.86388
EG33_L328	EG33_L328	EG33_L328	269.5	2312	sample		1	1	pass QC	EG33	Sulsseewli	West	-79	1921	46.6175	7.86388
EG33_L337	EG33_L337	EG33_L337	278.5	2448	sample		1	0.938	pass QC	EG33	Sulsseewli	West	-79	1921	46.6175	7.86388
EG33_L346	EG33_L346	EG33_L346	287.5	2600	sample		1	1	pass QC	EG33	Sulsseewli	West	-79	1921	46.6175	7.86388
EG33_L355	EG33_L355	EG33_L355	296.5	2749	sample		1	0.975	pass QC	EG33	Sulsseewli	West	-79	1921	46.6175	7.86388
EG33_L364	EG33_L364	EG33_L364	305.5	2903	sample		0.9	0.575	pass QC	EG33	Sulsseewli	West	-79	1921	46.6175	7.86388
EG33_L382	EG33_L382	EG33_L382	323.5	3204	sample		0.95	1	pass QC	EG33	Sulsseewli	West	-79	1921	46.6175	7.86388
EG33_L391	EG33_L391	EG33_L391	332.5	3327	sample		1	1	pass QC	EG33	Sulsseewli	West	-79	1921	46.6175	7.86388
EG33_L399	EG33_L399	EG33_L399	340.5	3469	sample		0.575	0.313	pass QC	EG33	Sulsseewli	West	-79	1921	46.6175	7.86388
EG33_L409	EG33_L409	EG33_L409	365.5	3802	sample		0.95	1	pass QC	EG33	Sulsseewli	West	-79	1921	46.6175	7.86388
EG33_L418	EG33_L418	EG33_L418	374.5	3898	sample		1	0.963	pass QC	EG33	Sulsseewli	West	-79	1921	46.6175	7.86388
EG33_L427	EG33_L427	EG33_L427	383.5	4038	sample		1	1	pass QC	EG33	Sulsseewli	West	-79	1921	46.6175	7.86388
EG33_L436	EG33_L436	EG33_L436	392.5	4166	sample		0.8	0.313	pass QC	EG33	Sulsseewli	West	-79	1921	46.6175	7.86388
EG33_L445	EG33_L445	EG33_L445	401.5	4312	sample		0.988	0.95	pass QC	EG33	Sulsseewli	West	-79	1921	46.6175	7.86388
EG33_L454	EG33_L454	EG33_L454	410.5	4446	sample		1	1	pass QC	EG33	Sulsseewli	West	-79	1921	46.6175	7.86388
EG33_L463	EG33_L463	EG33_L463	419.5	4684	sample		1	1	pass QC	EG33	Sulsseewli	West	-79	1921	46.6175	7.86388
EG33_L472	EG33_L472	EG33_L472	428.5	4797	sample		0.963	0.988	pass QC	EG33	Sulsseewli	West	-79	1921	46.6175	7.86388
EG33_L481	EG33_L481	EG33_L481	437.5	5086	sample		1	1	pass QC	EG33	Sulsseewli	West	-79	1921	46.6175	7.86388
EG33_L490	EG33_L490	EG33_L490	446.5	5406	sample		1	1	pass QC	EG33	Sulsseewli	West	-79	1921	46.6175	7.86388
EG33_L499	EG33_L499	EG33_L499	455.5	5709	sample		1	1	pass QC	EG33	Sulsseewli	West	-79	1921	46.6175	7.86388
EG33_L508	EG33_L508	EG33_L508	462.5	5892	sample		1	0.925	pass QC	EG33	Sulsseewli	West	-79	1921	46.6175	7.86388
EG33_L517	EG33_L517	EG33_L517	471.5	6133	sample		1	1	pass QC	EG33	Sulsseewli	West	-79	1921	46.6175	7.86388
EG33_L526	EG33_L526	EG33_L526	480.5	6465	sample		1	1	pass QC	EG33	Sulsseewli	West	-79	1921	46.6175	7.86388
EG33_L535	EG33_L535	EG33_L535	486.5	6866	sample		0.725	0.4	pass QC	EG33	Sulsseewli	West	-79	1921	46.6175	7.86388
EG33_L544	EG33_L544	EG33_L544	494.5	7379	sample		1	1	pass QC	EG33	Sulsseewli	West	-79	1921	46.6175	7.86388
EG33_L553	EG33_L553	EG33_L553	504.5	7843	sample		0.775	0.725	pass QC	EG33	Sulsseewli	West	-79	1921	46.6175	7.86388
EG33_L562	EG33_L562	EG33_L562	513.5	8416	sample		0.663	0.313	pass QC	EG33	Sulsseewli	West	-79	1921	46.6175	7.86388
EG33_L571	EG33_L571	EG33_L571	522.5	9133	sample		0.9	0.613	pass QC	EG33	Sulsseewli	West	-79	1921	46.6175	7.86388
EG33_L580	EG33_L580	EG33_L580	531.5	9517	sample		0.488	0.488	fail QC	EG33	Sulsseewli	West	-79	1921	46.6175	7.86388
EG33_L589	EG33_L589	EG33_L589	540.5	9866	sample		0.988	0.988	pass QC	EG33	Sulsseewli	West	-79	1921	46.6175	7.86388
EG33_L598	EG33_L598	EG33_L598	554.5	10438	sample		1	1	pass QC	EG33	Sulsseewli	West	-79	1921	46.6175	7.86388
EG33_L606	EG33_L606	EG33_L606	553.5	10398	sample		0.75	0.413	pass QC	EG33	Sulsseewli	West	-79	1921	46.6175	7.86388
EG33_L616	EG33_L616	EG33_L616	563.5	10714	sample		1	0.988	pass QC	EG33	Sulsseewli	West	-79	1921	46.6175	7.86388
EG33_L625	EG33_L625	EG33_L625	572.5	10957	sample		1	1	pass QC	EG33	Sulsseewli	West	-79	1921	46.6175	7.86388
EG33_L634	EG33_L634	EG33_L634	581.5	11168	sample		1	1	pass QC	EG33	Sulsseewli	West	-79	1921	46.6175	7.86388
EG33_L643	EG33_L643	EG33_L643	590.5	11374	sample		0.8	0.45	pass QC	EG33	Sulsseewli	West	-79	1921	46.6175	7.86388
EG33_L652	EG33_L652	EG33_L652	599.5	11590	sample		0.963	0.963	pass QC	EG33	Sulsseewli	West	-79	1921	46.6175	7.86388
EG33_L661	EG33_L661	EG33_L661	608.5	11797	sample		0.988	0.963	pass QC	EG33	Sulsseewli	West	-79	1921	46.6175	7.86388
EG33_L670	EG33_L670	EG33_L670	617.5	11984	sample		0.975	0.925	pass QC	EG33	Sulsseewli	West	-79	1921	46.6175	7.86388
EG33_L679	EG33_L679	EG33_L679	626.5	12165	sample		0.95	0.488	pass QC	EG33	Sulsseewli	West	-79	1921	46.6175	7.86388
EG33_L688	EG33_L688	EG33_L688	635.5	12345	sample		0.85	0.563	pass QC	EG33	Sulsseewli	West	-79	1921	46.6175	7.86388
EG33_L697	EG33_L697	EG33_L697	644.5	12528	sample		0.9	0.75	pass QC	EG33	Sulsseewli	West	-79	1921	46.6175	7.86388
EG33_L707	EG33_L707	EG33_L707	637.5	12386	sample		0.55	0.325	pass QC	EG33	Sulsseewli	West	-79	1921	46.6175	7.86388
EG33_L715	EG33_L715	EG33_L715	645.5	12549	sample		0.175	0.025	fail QC	EG33	Sulsseewli	West	-79	1921	46.6175	7.86388
EG33_L724	EG33_L724	EG33_L724	654.5	12734	sample		0.363	0.238	fail QC	EG33	Sulsseewli	West	-79	1921	46.6175	7.86388
EG33_L730	EG33_L730	EG33_L730	660.5	12854	sample		0.475	0.363	fail QC	EG33	Sulsseewli	West	-79	1921	46.6175	7.86388
EG33_L742	EG33_L742	EG33_L742	672.5	13098	sample		0.175	0.063	fail QC	EG33	Sulsseewli	West	-79	1921	46.6175	7.86388
EG33_L751	EG33_L751	EG33_L751	681.5	13278	sample		0.163	0.05	fail QC	EG33	Sulsseewli	West	-79	1921	46.6175	7.86388
EG33_L760	EG33_L760	EG33_L760	690.5	13463	sample		0.188	0.063	fail QC	EG33	Sulsseewli	West	-79	1921	46.6175	7.86388
EG33_L769	EG33_L769	EG33_L769	699.5	13645	sample		0.125	0.013	fail QC	EG33	Sulsseewli	West	-79	1921	46.6175	7.86388
EG33_C001	EG33_C001	EG33_C001	0	0	control		0.138	0		EG33	Sulsseewli	West	-79	1921	46.6175	7.86388
EG33_C002	EG33_C002	EG33_C002	0	0	control		0.125	0		EG33	Sulsseewli	West	-79	1921	46.6175	7.86388
EG33_C003	EG33_C003	EG33_C003	0	0	control		0.213	0.125		EG33	Sulsseewli	West	-79	1921	46.6175	7.86388
EG33_C004	EG33_C004	EG33_C004	0	0	control		0.438	0.188		EG33	Sulsseewli	West	-79	1921	46.6175	7.86388
EG33_C006a	EG33_C006	EG33_C006	0	0	control		0.113	0		EG33	Sulsseewli	West	-79	1921	46.6175	7.86388
EG33_C006b	EG33_C006a	EG33_C006a	0	0	control		0.138	0.038		EG33	Sulsseewli	West	-79	1921	46.6175	7.86388
EG33_C007	EG33_C007	EG33_C007	0	0	control		0.163	0.05		EG33	Sulsseewli	West	-79	1921	46.6175	7.86388
EG33_C008c	EG33_C008	EG33_C008	0	0	control		0.3	0		EG33	Sulsseewli	West	-79	1921	46.6175	7.86388
EG33_C009	EG33_C009	EG33_C009	0	0	control		0.125	0.025		EG33	Sulsseewli	West	-79	1921	46.6175	7.86388
EG33_C005	EG33_CNA005	EG33_CNA005	0	0	control		0.125	0.013		EG33	Sulsseewli	West	-79	1921	46.6175	7.86388
EG33_C005a	EG33_CNA005a	EG33_CNA005a	0	0	control		0.05	0.013		EG33	Sulsseewli	West	-79	1921	46.6175	7.86388
EG33_C006c	EG33_CNA006	EG33_CNA006	0	0	control		0.125	0.063		EG33	Sulsseewli	West	-79	1921	46.6175	7.86388
EG33_C006d	EG33_CNA006a	EG33_CNA006a	0	0	control		0	0		EG33	Sulsseewli	West	-79	1921	46.6175	7.86388
EG33_C007a	EG33_CNP007a	EG33_CNP007a	0	0	control	PCR_LAB	0.138	0.025		EG33	Sulsseewli	West	-79	1921	46.6175	7.86388
EG33_C008a	EG33_CPP008	EG33_CPP008	0	0	control	PCR_LAB	0.3	0.025		EG33	Sulsseewli	West	-79	1921	46.6175	7.86388
EG33_C008b	EG33_CPP008a	EG33_CPP008a	0	0	control	PCR_LAB	0.125	0.013		EG33	Sulsseewli	West	-79	1921	46.6175	7.86388
EG34_L25	EG34_L025	EG34_L025	8.5	898	sample		1	1	pass QC	EG34	Emines	West	188	2288	46.3289	7.27583
EG34_L31	EG34_L031	EG34_L031	14.5	1460	sample		1	1	pass QC	EG34	Emines	West	188	2288	46.3289	7.27583
EG34_L37	EG34_L037	EG34_L037	20.5	1968	sample		0.913	1	pass QC	EG34	Emines	West	188	2288	46.3289	7.27583
EG34_L43	EG34_L043	EG34_L043	26.5	2485	sample		1	1	pass QC	EG34	Emines	West	188	2288	46.3289	7.27583
EG34_L49	EG34_L049	EG34_L049	32.5	2996	sample		1	1	pass QC	EG34	Emines	West	188	2288	46.3289	7.27583
EG34_L55	EG34_L055	EG34_L055	38.5	3489	sample		1	1	pass QC	EG34	Emines	West	188	2288	46.3289	7.27583
EG34_L61	EG34_L061	EG34_L061	44.5	3818	sample		1	1	pass QC	EG34	Emines	West	188	2288	46.3289	7.27583
EG34_L67	EG34_L067	EG34_L067	50.5	4111	sample		1	0.975	pass QC	EG34	Emines	West	188	2288	46.3289	7.27583
EG34_L73	EG34_L073	EG34_L073	56.5	4405	sample		0.9	0.625	pass QC	EG34	Emines	West	188	2288	46.3289	7.27583
EG34_L79	EG34_L079	EG34_L079	62.5	4696	sample		0.913	0.65	pass QC	EG34	Emines	West	188	2288	46.3289	7.27583
EG34_L85	EG34_L085	EG34_L085	68.5	4989	sample		0.713	0.125	fail QC	EG34	Emines	West	188	2288	46.3289	7.27583
EG34_L91	EG34_L091	EG34_L091	74.5	5274	sample		0.75	0.175	fail QC	EG34	Emines	West	188	2288	46.3289	7.27583
EG34_L95	EG34_L095	EG34_L095	78.5	5467	sample		0.713	0.275	pass QC	EG34	Emines	West	188	2288	46.3289	7.27583
EG34_L103	EG34_L103	EG34_L103	79.5	5514	sample		0.963	0.038	fail QC	EG34	Emines	West	188	2288	46.3289	7.27583
EG34_L109	EG34_L109	EG34_L109	85.5	5806	sample		0.85	0.113	fail QC	EG34	Emines	West	188	2288	46.3289	7.27583
EG34_L115	EG34_L115	EG34_L115	91.5	6107	sample		0.688	0.163	fail QC	EG34	Emines	West	188	2288	46.3289	7.27583
EG34_L121	EG34_L121	EG34_L121	97.5	6506	sample		0.75	0	fail QC	EG34	Emines	West	188	2288	46.3289	7.27583
EG34_L127	EG34_L127	EG34_L127	103.5	6928	sample		0.563	0.088	fail QC	EG34	Emines	West	188	2288	46.3289	7.27583
EG34_L133	EG34_L133	EG34_L133	109.5	7347	sample		0.65	0.088	fail QC	EG34	Emines	West	188	2288	46.3289	7.27583
EG34_L139	EG34_L139	EG34_L139	115.5	7776	sample		0.613	0.088	fail QC	EG34	Emines	West	188	2288	46.3289	7.27583
EG34_L145	EG34_L145	EG34_L145	121.5	8192	sample		0.575	0.2	fail QC	EG34	Emines	West	188	2288	46.3289	7.27583
EG34_L151	EG34_L151	EG34_L151	127.5	8600	sample		0.675	0.325	pass QC	EG34	Emines	West	188	2288	46.3289	7.27583
EG34_L157	EG34_L157	EG34_L157	133.5	9008	sample		0.95	0.925	pass QC	EG34	Emines	West	188	2288	46.3289	7.27583
EG34_L163	EG34_L163	EG34_L163	139.5	9787	sample		1	1	pass QC	EG34	Emines	West	188	2288	46.3289	7.27583
EG34_L169	EG34_L169	EG34_L169	145.5	10715	sample		1	1	pass QC	EG34	Emines	West	188	2288	46.3289	7.27583
EG34_L175	EG34_L175	EG34_L175	151.5	10864	sample		0.85	0.75	pass QC	EG34	Emines	West	188	2288	46.3289	7.27583
EG34_L181	EG34_L181	EG34_L181	157.5	10959	sample		0.963	0.95	pass QC	EG34	Emines	West	188	2288	46.3289	7.27583
EG34_L187	EG34_L187	EG34_L187	163.5	11052	sample		0.888	0.813	pass QC	EG34	Emines	West	188	2288	46.3289	7.27583
EG34_L193	EG34_L193	EG34_L193	169.5	11148	sample		0.525	0.488	pass QC	EG34	Emines	West	188	2288	46.3289	7.27583
EG34_L197	EG34_L197	EG34_L197	173.5	11211	sample		0.9	0.6	pass QC	EG34	Emines	West	188	2288	46.3289	7.27583
EG34_L205	EG34_L205	EG34_L205	181.5	11340	sample		0.3	0.175	fail QC	EG34	Emines	West	188	2288	46.3289	7.27583
EG34_L211	EG34_L211	EG34_L211	187.5	11435	sample		0.1	0.013	fail QC	EG34	Emines	West	188	2288	46.3289	7.27583
EG34_L217	EG34_L217	EG34_L217	193.5	11531	sample		0.375	0.263	fail QC	EG34	Emines	West	188	2288	46.3289	7.27583
EG34_L223	EG34_L223	EG34_L223	199.5	11626	sample		0.125	0.025	fail QC	EG34	Emines	West	188	2288	46.3289	7.27583
EG34_L229	EG34_L229	EG34_L229	205.5	11722	sample		0.15	0.075	fail QC	EG34	Emines	West	188	2288	46.3289	7.27583
EG34_C001	EG34_C001	EG34_C001	0	0	control		0.125	0.025		EG34	Emines	West	188	2288	46.3289	7.27583
EG34_C002	EG34_C002	EG34_C002	0	0	control		0.15	0.038		EG34	Emines	West	188	2288	46.3289	7.27583
EG34_C003	EG34_C003	EG34_C003	0	0	control		0.125	0.063		EG34	Emines	West	188	2288	46.3289	7.27583
EG34_C004	EG34_C004	EG34_C004	0	0	control		0.125	0.013		EG34	Emines	West	188	2288	46.3289	7.27583
EG34_C005	EG34_CNA005	EG34_CNA005	0	0	control		0.125	0.025		EG34	Emines	West	188	2288	46.3289	7.27583
EG34_C006	EG34_CNA006	EG34_CNA006	0	0	control		0.125	0.013		EG34	Emines	West	188	2288	46.3289	7.27583
EG34_C007	EG34_CNP007	EG34_CNP007	0	0	control	PCR_LAB	0.125	0.025		EG34	Emines	West	188	2288	46.3289	7.27583
EG34_C008	EG34_CPP008	EG34_CPP008	0	0	control	PCR_LAB	0.313	0.175		EG34	Emines	West	188	2288	46.3289	7.27583
EG35_L83	EG35_L083	EG35_L083	34.5	119	sample		1	1	pass QC	EG35	Poursollet	West	-489	1661	45.0512	5.89852
EG35_L91	EG35_L091	EG35_L091	42.5	163	sample		1	1	pass QC	EG35	Poursollet	West	-489	1661	45.0512	5.89852
EG35_66	EG35_L098	EG35_L098	49.5	202	sample		0.875	0.875	pass QC	EG35	Poursollet	West	-489	1661	45.0512	5.89852
EG35_L103	EG35_L103	EG35_L103	54.5	230	sample		1	1	pass QC	EG35	Poursollet	West	-489	1661	45.0512	5.89852
EG35_64	EG35_L110	EG35_L110	61.5	269	sample		1	1	pass QC	EG35	Poursollet	West	-489	1661	45.0512	5.89852
EG35_L119	EG35_L119	EG35_L119	70.5	321	sample		1	1	pass QC	EG35	Poursollet	West	-489	1661	45.0512	5.89852
EG35_62	EG35_L126	EG35_L126	77.5	360	sample		0.875	0.875	pass QC	EG35	Poursollet	West	-489	1661	45.0512	5.89852
EG35_L135	EG35_L135	EG35_L135	86.5	410	sample		1	1	pass QC	EG35	Poursollet	West	-489	1661	45.0512	5.89852
EG35_60	EG35_L142	EG35_L142	93.5	450	sample		0.875	0.875	pass QC	EG35	Poursollet	West	-489	1661	45.0512	5.89852
EG35_L151	EG35_L151	EG35_L151	102.5	502	sample		1	1	pass QC	EG35	Poursollet	West	-489	1661	45.0512	5.89852
EG35_58	EG35_L158	EG35_L158	109.5	541	sample		0.875	0.863	pass QC	EG35	Poursollet	West	-489	1661	45.0512	5.89852
EG35_L167	EG35_L167	EG35_L167	118.5	592	sample		1	0.975	pass QC	EG35	Poursollet	West	-489	1661	45.0512	5.89852
EG35_56	EG35_L174	EG35_L174	125.5	632	sample		0.875	0.875	pass QC	EG35	Poursollet	West	-489	1661	45.0512	5.89852
EG35_L183	EG35_L183	EG35_L183	134.5	728	sample		1	1	pass QC	EG35	Poursollet	West	-489	1661	45.0512	5.89852
EG35_L191	EG35_L191	EG35_L191	142.5	829	sample		1	1	pass QC	EG35	Poursollet	West	-489	1661	45.0512	5.89852
EG35_L199	EG35_L199	EG35_L199	150.5	935	sample		1	1	pass QC	EG35	Poursollet	West	-489	1661	45.0512	5.89852
EG35_52	EG35_L204	EG35_L204	155.5	1000	sample		0.75	0.8	pass QC	EG35	Poursollet	West	-489	1661	45.0512	5.89852
EG35_L211	EG35_L211	EG35_L211	162.5	1148	sample		1	1	pass QC	EG35	Poursollet	West	-489	1661	45.0512	5.89852
EG35_50	EG35_L218	EG35_L218	169.5	1384	sample		0.875	0.875	pass QC	EG35	Poursollet	West	-489	1661	45.0512	5.89852
EG35_L227	EG35_L227	EG35_L227	178.5	1663	sample		1	1	pass QC	EG35	Poursollet	West	-489	1661	45.0512	5.89852
EG35_48	EG35_L234	EG35_L234	185.5	1875	sample		0.875	0.875	pass QC	EG35	Poursollet	West	-489	1661	45.0512	5.89852
EG35_L243	EG35_L243	EG35_L243	194.5	2156	sample		1	1	pass QC	EG35	Poursollet	West	-489	1661	45.0512	5.89852
EG35_46	EG35_L250	EG35_L250	201.5	2375	sample		0.875	0.875	pass QC	EG35	Poursollet	West	-489	1661	45.0512	5.89852
EG35_L259	EG35_L259	EG35_L259	210.5	2590	sample		1	1	pass QC	EG35	Poursollet	West	-489	1661	45.0512	5.89852
EG35_44	EG35_L266	EG35_L266	217.5	2714	sample		0.875	0.875	pass QC	EG35	Poursollet	West	-489	1661	45.0512	5.89852
EG35_L275	EG35_L275	EG35_L275	226.5	2883	sample		1	1	pass QC	EG35	Poursollet	West	-489	1661	45.0512	5.89852
EG35_42	EG35_L282	EG35_L282	233.5	3015	sample		1	1	pass QC	EG35	Poursollet	West	-489	1661	45.0512	5.89852
EG35_L291	EG35_L291	EG35_L291	242.5	3183	sample		1	1	pass QC	EG35	Poursollet	West	-489	1661	45.0512	5.89852
EG35_L299	EG35_L299	EG35_L299	250.5	3336	sample		1	1	pass QC	EG35	Poursollet	West	-489	1661	45.0512	5.89852
EG35_L303	EG35_L303	EG35_L303	254.5	3413	sample		1	1	pass QC	EG35	Poursollet	West	-489	1661	45.0512	5.89852
EG35_38	EG35_L310	EG35_L310	261.5	3554	sample		0.8	0.875	pass QC	EG35	Poursollet	West	-489	1661	45.0512	5.89852
EG35_L319	EG35_L319	EG35_L319	270.5	3783	sample		1	1	pass QC	EG35	Poursollet	West	-489	1661	45.0512	5.89852
EG35_36	EG35_L326	EG35_L326	277.5	3965	sample		0.875	0.875	pass QC	EG35	Poursollet	West	-489	1661	45.0512	5.89852
EG35_L335	EG35_L335	EG35_L335	286.5	4200	sample		1	1	pass QC	EG35	Poursollet	West	-489	1661	45.0512	5.89852
EG35_34	EG35_L342	EG35_L342	293.5	4378	sample		0.875	0.875	pass QC	EG35	Poursollet	West	-489	1661	45.0512	5.89852
EG35_L351	EG35_L351	EG35_L351	302.5	4607	sample		1	1	pass QC	EG35	Poursollet	West	-489	1661	45.0512	5.89852
EG35_32	EG35_L358	EG35_L358	309.5	4788	sample		0.988	1	pass QC	EG35	Poursollet	West	-489	1661	45.0512	5.89852
EG35_L367	EG35_L367	EG35_L367	318.5	5027	sample		1	1	pass QC	EG35	Poursollet	West	-489	1661	45.0512	5.89852
EG35_30	EG35_L374	EG35_L374	325.5	5208	sample		0.8	0.875	pass QC	EG35	Poursollet	West	-489	1661	45.0512	5.89852
EG35_L383	EG35_L383	EG35_L383	334.5	5438	sample		1	1	pass QC	EG35	Poursollet	West	-489	1661	45.0512	5.89852
EG35_L391	EG35_L391	EG35_L391	342.5	5648	sample		0.888	0.875	pass QC	EG35	Poursollet	West	-489	1661	45.0512	5.89852
EG35_L399	EG35_L399	EG35_L399	350.5	5873	sample		1	1	pass QC	EG35	Poursollet	West	-489	1661	45.0512	5.89852
EG35_26	EG35_L402	EG35_L402	353.5	5957	sample		0.875	0.875	pass QC	EG35	Poursollet	West	-489	1661	45.0512	5.89852
EG35_L411	EG35_L411	EG35_L411	362.5	6204	sample		1	1	pass QC	EG35	Poursollet	West	-489	1661	45.0512	5.89852
EG35_24	EG35_L418	EG35_L418	369.5	6407	sample		0.875	0.875	pass QC	EG35	Poursollet	West	-489	1661	45.0512	5.89852
EG35_L427	EG35_L427	EG35_L427	378.5	6671	sample		0.95	0.875	pass QC	EG35	Poursollet	West	-489	1661	45.0512	5.89852
EG35_22	EG35_L434	EG35_L434	385.5	6874	sample		0.875	0.875	pass QC	EG35	Poursollet	West	-489	1661	45.0512	5.89852
EG35_L443	EG35_L443	EG35_L443	394.5	7141	sample		0.988	1	pass QC	EG35	Poursollet	West	-489	1661	45.0512	5.89852
EG35_20	EG35_L450	EG35_L450	401.5	7339	sample		0.813	0.875	pass QC	EG35	Poursollet	West	-489	1661	45.0512	5.89852
EG35_L459	EG35_L459	EG35_L459	410.5	7593	sample		1	1	pass QC	EG35	Poursollet	West	-489	1661	45.0512	5.89852
EG35_18	EG35_L466	EG35_L466	417.5	7784	sample		0.888	0.875	pass QC	EG35	Poursollet	West	-489	1661	45.0512	5.89852
EG35_L475	EG35_L475	EG35_L475	426.5	8018	sample		1	1	pass QC	EG35	Poursollet	West	-489	1661	45.0512	5.89852
EG35_16	EG35_L482	EG35_L482	433.5	8200	sample		0.938	0.8	pass QC	EG35	Poursollet	West	-489	1661	45.0512	5.89852
EG35_L491	EG35_L491	EG35_L491	442.5	8438	sample		1	0.975	pass QC	EG35	Poursollet	West	-489	1661	45.0512	5.89852
EG35_L499	EG35_L499	EG35_L499	450.5	8649	sample		1	1	pass QC	EG35	Poursollet	West	-489	1661	45.0512	5.89852
EG35_L503	EG35_L503	EG35_L503	454.5	8753	sample		0.975	0.975	pass QC	EG35	Poursollet	West	-489	1661	45.0512	5.89852
EG35_12	EG35_L510	EG35_L510	461.5	8940	sample		1	0.988	pass QC	EG35	Poursollet	West	-489	1661	45.0512	5.89852
EG35_L519	EG35_L519	EG35_L519	470.5	9187	sample		1	1	pass QC	EG35	Poursollet	West	-489	1661	45.0512	5.89852
EG35_10	EG35_L526	EG35_L526	477.5	9383	sample		0.8	0.875	pass QC	EG35	Poursollet	West	-489	1661	45.0512	5.89852
EG35_L535	EG35_L535	EG35_L535	486.5	9637	sample		1	0.988	pass QC	EG35	Poursollet	West	-489	1661	45.0512	5.89852
EG35_08	EG35_L542	EG35_L542	493.5	9835	sample		0.925	0.925	pass QC	EG35	Poursollet	West	-489	1661	45.0512	5.89852
EG35_L551	EG35_L551	EG35_L551	502.5	10089	sample		1	1	pass QC	EG35	Poursollet	West	-489	1661	45.0512	5.89852
EG35_06	EG35_L558	EG35_L558	509.5	10290	sample		0.8	0.8	pass QC	EG35	Poursollet	West	-489	1661	45.0512	5.89852
EG35_L567	EG35_L567	EG35_L567	518.5	10585	sample		1	0.975	pass QC	EG35	Poursollet	West	-489	1661	45.0512	5.89852
EG35_04	EG35_L574	EG35_L574	525.5	10815	sample		0.8	0.875	pass QC	EG35	Poursollet	West	-489	1661	45.0512	5.89852
EG35_L583	EG35_L583	EG35_L583	534.5	11111	sample		1	1	pass QC	EG35	Poursollet	West	-489	1661	45.0512	5.89852
EG35_L591	EG35_L591	EG35_L591	542.5	11378	sample		0.988	0.95	pass QC	EG35	Poursollet	West	-489	1661	45.0512	5.89852
EG35_L597	EG35_L597	EG35_L597	548.5	11574	sample		0.763	0.788	pass QC	EG35	Poursollet	West	-489	1661	45.0512	5.89852
EG35_C001a	EG35_C001	EG35_C001	0	0	control		0.125	0.013		EG35	Poursollet	West	-489	1661	45.0512	5.89852
EG35_C001b	EG35_C001a	EG35_C001a	0	0	control		0.125	0.05		EG35	Poursollet	West	-489	1661	45.0512	5.89852
EG35_C002a	EG35_C002	EG35_C002	0	0	control		0.125	0.038		EG35	Poursollet	West	-489	1661	45.0512	5.89852
EG35_C002b	EG35_C002a	EG35_C002a	0	0	control		0.125	0		EG35	Poursollet	West	-489	1661	45.0512	5.89852
EG35_C003a	EG35_C003	EG35_C003	0	0	control		0.238	0.013		EG35	Poursollet	West	-489	1661	45.0512	5.89852
EG35_C003b	EG35_C003a	EG35_C003a	0	0	control		0.125	0.025		EG35	Poursollet	West	-489	1661	45.0512	5.89852
EG35_C004a	EG35_C004	EG35_C004	0	0	control		0.313	0.013		EG35	Poursollet	West	-489	1661	45.0512	5.89852
EG35_C004b	EG35_C004a	EG35_C004a	0	0	control		0.125	0.013		EG35	Poursollet	West	-489	1661	45.0512	5.89852
EG35_CN005a	EG35_CNA005	EG35_CNA005	0	0	control		0.15	0.025		EG35	Poursollet	West	-489	1661	45.0512	5.89852
EG35_C005b	EG35_CNA005a	EG35_CNA005a	0	0	control		0.125	0		EG35	Poursollet	West	-489	1661	45.0512	5.89852
EG35_CNA06a	EG35_CNA006	EG35_CNA006	0	0	control		0	0		EG35	Poursollet	West	-489	1661	45.0512	5.89852
EG35_C006b	EG35_CNA006a	EG35_CNA006a	0	0	control		0.125	0.075		EG35	Poursollet	West	-489	1661	45.0512	5.89852
EG35_CNP07a	EG35_CNP007	EG35_CNP007	0	0	control	PCR_LAB	0.125	0.013		EG35	Poursollet	West	-489	1661	45.0512	5.89852
EG35_C007b	EG35_CNP007a	EG35_CNP007a	0	0	control	PCR_LAB	0.125	0.025		EG35	Poursollet	West	-489	1661	45.0512	5.89852
EG35_CPP08a	EG35_CPP008	EG35_CPP008	0	0	control	PCR_LAB	0.588	0.275		EG35	Poursollet	West	-489	1661	45.0512	5.89852
EG35_C008b	EG35_CPP008a	EG35_CPP008a	0	0	control	PCR_LAB	0.125	0.025		EG35	Poursollet	West	-489	1661	45.0512	5.89852
EG38_L017	EG38_L017	EG38_L017	16.5	252	sample		1	1	pass QC	EG38	Colbricon	East	-338	1862	46.2818	11.7649
EG38_L027	EG38_L027	EG38_L027	26.5	454	sample		1	1	pass QC	EG38	Colbricon	East	-338	1862	46.2818	11.7649
EG38_L037	EG38_L037	EG38_L037	36.5	650	sample		1	1	pass QC	EG38	Colbricon	East	-338	1862	46.2818	11.7649
EG38_L047	EG38_L047	EG38_L047	46.5	845	sample		1	1	pass QC	EG38	Colbricon	East	-338	1862	46.2818	11.7649
EG38_L057	EG38_L057	EG38_L057	56.5	1035	sample		1	1	pass QC	EG38	Colbricon	East	-338	1862	46.2818	11.7649
EG38_L067	EG38_L067	EG38_L067	66.5	1226	sample		1	0.95	pass QC	EG38	Colbricon	East	-338	1862	46.2818	11.7649
EG38_L076	EG38_L076	EG38_L076	75.5	1394	sample		1	1	pass QC	EG38	Colbricon	East	-338	1862	46.2818	11.7649
EG38_L085	EG38_L085	EG38_L085	84.5	1565	sample		0.988	0.95	pass QC	EG38	Colbricon	East	-338	1862	46.2818	11.7649
EG38_L094	EG38_L094	EG38_L094	93.5	1742	sample		1	1	pass QC	EG38	Colbricon	East	-338	1862	46.2818	11.7649
EG38_L103	EG38_L103	EG38_L103	102.5	1916	sample		1	1	pass QC	EG38	Colbricon	East	-338	1862	46.2818	11.7649
EG38_L112	EG38_L112	EG38_L112	111.5	2092	sample		1	0.888	pass QC	EG38	Colbricon	East	-338	1862	46.2818	11.7649
EG38_L121	EG38_L121	EG38_L121	120.5	2280	sample		0.988	0.888	pass QC	EG38	Colbricon	East	-338	1862	46.2818	11.7649
EG38_L130	EG38_L130	EG38_L130	129.5	2449	sample		0.963	0.825	pass QC	EG38	Colbricon	East	-338	1862	46.2818	11.7649
EG38_L139	EG38_L139	EG38_L139	138.5	2561	sample		1	0.9	pass QC	EG38	Colbricon	East	-338	1862	46.2818	11.7649
EG38_L148	EG38_L148	EG38_L148	147.5	2680	sample		1	0.963	pass QC	EG38	Colbricon	East	-338	1862	46.2818	11.7649
EG38_L157	EG38_L157	EG38_L157	156.5	2836	sample		0.975	0.938	pass QC	EG38	Colbricon	East	-338	1862	46.2818	11.7649
EG38_L167	EG38_L167	EG38_L167	166.5	3013	sample		1	0.888	pass QC	EG38	Colbricon	East	-338	1862	46.2818	11.7649
EG38_L175	EG38_L175	EG38_L175	174.5	3146	sample		1	1	pass QC	EG38	Colbricon	East	-338	1862	46.2818	11.7649
EG38_L184	EG38_L184	EG38_L184	183.5	3336	sample		1	1	pass QC	EG38	Colbricon	East	-338	1862	46.2818	11.7649
EG38_L193	EG38_L193	EG38_L193	192.5	3622	sample		1	1	pass QC	EG38	Colbricon	East	-338	1862	46.2818	11.7649
EG38_L202	EG38_L202	EG38_L202	201.5	3916	sample		1	1	pass QC	EG38	Colbricon	East	-338	1862	46.2818	11.7649
EG38_L211	EG38_L211	EG38_L211	210.5	4213	sample		1	1	pass QC	EG38	Colbricon	East	-338	1862	46.2818	11.7649
EG38_L220	EG38_L220	EG38_L220	219.5	4505	sample		1	1	pass QC	EG38	Colbricon	East	-338	1862	46.2818	11.7649
EG38_L229	EG38_L229	EG38_L229	228.5	4798	sample		0.975	0.975	pass QC	EG38	Colbricon	East	-338	1862	46.2818	11.7649
EG38_L238	EG38_L238	EG38_L238	237.5	5104	sample		0.975	0.925	pass QC	EG38	Colbricon	East	-338	1862	46.2818	11.7649
EG38_L247	EG38_L247	EG38_L247	246.5	5393	sample		1	1	pass QC	EG38	Colbricon	East	-338	1862	46.2818	11.7649
EG38_L256	EG38_L256	EG38_L256	255.5	5679	sample		1	0.963	pass QC	EG38	Colbricon	East	-338	1862	46.2818	11.7649
EG38_L264	EG38_L264	EG38_L264	263.5	5922	sample		0.863	0.838	pass QC	EG38	Colbricon	East	-338	1862	46.2818	11.7649
EG38_L274	EG38_L274	EG38_L274	273.5	6227	sample		0.988	0.9	pass QC	EG38	Colbricon	East	-338	1862	46.2818	11.7649
EG38_L283	EG38_L283	EG38_L283	282.5	6507	sample		0.9	0.875	pass QC	EG38	Colbricon	East	-338	1862	46.2818	11.7649
EG38_L292	EG38_L292	EG38_L292	291.5	6781	sample		0.988	0.963	pass QC	EG38	Colbricon	East	-338	1862	46.2818	11.7649
EG38_L301	EG38_L301	EG38_L301	300.5	6977	sample		0.863	0.775	pass QC	EG38	Colbricon	East	-338	1862	46.2818	11.7649
EG38_L310	EG38_L310	EG38_L310	309.5	7162	sample		0.963	0.788	pass QC	EG38	Colbricon	East	-338	1862	46.2818	11.7649
EG38_L319	EG38_L319	EG38_L319	318.5	7344	sample		0.913	0.725	pass QC	EG38	Colbricon	East	-338	1862	46.2818	11.7649
EG38_L328	EG38_L328	EG38_L328	327.5	7527	sample		0.988	0.875	pass QC	EG38	Colbricon	East	-338	1862	46.2818	11.7649
EG38_L337	EG38_L337	EG38_L337	336.5	7713	sample		0.975	0.9	pass QC	EG38	Colbricon	East	-338	1862	46.2818	11.7649
EG38_L346	EG38_L346	EG38_L346	345.5	7895	sample		0.675	0.688	pass QC	EG38	Colbricon	East	-338	1862	46.2818	11.7649
EG38_L355	EG38_L355	EG38_L355	354.5	8076	sample		0.538	0.463	pass QC	EG38	Colbricon	East	-338	1862	46.2818	11.7649
EG38_C001	EG38_C001	EG38_C001	0	0	control		0.125	0		EG38	Colbricon	East	-338	1862	46.2818	11.7649
EG38_C002	EG38_C002	EG38_C002	0	0	control		0.2	0.088		EG38	Colbricon	East	-338	1862	46.2818	11.7649
EG38_C003	EG38_C003	EG38_C003	0	0	control		0.125	0.025		EG38	Colbricon	East	-338	1862	46.2818	11.7649
EG38_C004	EG38_C004	EG38_C004	0	0	control		0.125	0.013		EG38	Colbricon	East	-338	1862	46.2818	11.7649
EG38_C005	EG38_CNA005	EG38_CNA005	0	0	control		0.138	0.05		EG38	Colbricon	East	-338	1862	46.2818	11.7649
EG38_C006	EG38_CNA006	EG38_CNA006	0	0	control		0.125	0		EG38	Colbricon	East	-338	1862	46.2818	11.7649
EG38_C007	EG38_CNP007	EG38_CNP007	0	0	control	PCR_LAB	0.125	0.038		EG38	Colbricon	East	-338	1862	46.2818	11.7649
EG38_C008	EG38_CPP008	EG38_CPP008	0	0	control	PCR_LAB	0.3	0.038		EG38	Colbricon	East	-338	1862	46.2818	11.7649
EG39_49	EG39_L049	EG39_L049	48.5	408	sample		1	1	pass QC	EG39	Hopschu	West	-233	2017	46.2522	8.02305
EG39_59	EG39_L059	EG39_L059	58.5	507	sample		0.925	1	pass QC	EG39	Hopschu	West	-233	2017	46.2522	8.02305
EG39_69	EG39_L069	EG39_L069	68.5	604	sample		0.95	1	pass QC	EG39	Hopschu	West	-233	2017	46.2522	8.02305
EG39_79	EG39_L079	EG39_L079	78.5	703	sample		1	1	pass QC	EG39	Hopschu	West	-233	2017	46.2522	8.02305
EG39_89	EG39_L089	EG39_L089	88.5	800	sample		1	1	pass QC	EG39	Hopschu	West	-233	2017	46.2522	8.02305
EG39_94	EG39_L094	EG39_L094	93.5	851	sample		1	1	pass QC	EG39	Hopschu	West	-233	2017	46.2522	8.02305
EG39_109	EG39_L109	EG39_L109	108.5	1223	sample		0.913	1	pass QC	EG39	Hopschu	West	-233	2017	46.2522	8.02305
EG39_119	EG39_L119	EG39_L119	118.5	1368	sample		0.95	1	pass QC	EG39	Hopschu	West	-233	2017	46.2522	8.02305
EG39_129	EG39_L129	EG39_L129	128.5	1498	sample		1	0.963	pass QC	EG39	Hopschu	West	-233	2017	46.2522	8.02305
EG39_139	EG39_L139	EG39_L139	138.5	1629	sample		1	0.975	pass QC	EG39	Hopschu	West	-233	2017	46.2522	8.02305
EG39_149	EG39_L149	EG39_L149	148.5	1759	sample		1	0.85	pass QC	EG39	Hopschu	West	-233	2017	46.2522	8.02305
EG39_159	EG39_L159	EG39_L159	158.5	1888	sample		1	0.925	pass QC	EG39	Hopschu	West	-233	2017	46.2522	8.02305
EG39_169	EG39_L169	EG39_L169	168.5	2017	sample		0.925	0.988	pass QC	EG39	Hopschu	West	-233	2017	46.2522	8.02305
EG39_179	EG39_L179	EG39_L179	178.5	2148	sample		1	0.975	pass QC	EG39	Hopschu	West	-233	2017	46.2522	8.02305
EG39_189	EG39_L189	EG39_L189	188.5	2278	sample		0.938	0.9	pass QC	EG39	Hopschu	West	-233	2017	46.2522	8.02305
EG39_199	EG39_L199	EG39_L199	198.5	2406	sample		1	1	pass QC	EG39	Hopschu	West	-233	2017	46.2522	8.02305
EG39_209	EG39_L209	EG39_L209	208.5	2536	sample		0.975	1	pass QC	EG39	Hopschu	West	-233	2017	46.2522	8.02305
EG39_219	EG39_L219	EG39_L219	218.5	2670	sample		1	0.963	pass QC	EG39	Hopschu	West	-233	2017	46.2522	8.02305
EG39_229	EG39_L229	EG39_L229	228.5	2797	sample		1	0.988	pass QC	EG39	Hopschu	West	-233	2017	46.2522	8.02305
EG39_239	EG39_L239	EG39_L239	238.5	2922	sample		1	1	pass QC	EG39	Hopschu	West	-233	2017	46.2522	8.02305
EG39_249	EG39_L249	EG39_L249	248.5	3036	sample		1	1	pass QC	EG39	Hopschu	West	-233	2017	46.2522	8.02305
EG39_259	EG39_L259	EG39_L259	258.5	3146	sample		1	1	pass QC	EG39	Hopschu	West	-233	2017	46.2522	8.02305
EG39_269	EG39_L269	EG39_L269	268.5	3255	sample		1	1	pass QC	EG39	Hopschu	West	-233	2017	46.2522	8.02305
EG39_279	EG39_L279	EG39_L279	278.5	3364	sample		0.988	0.963	pass QC	EG39	Hopschu	West	-233	2017	46.2522	8.02305
EG39_289	EG39_L289	EG39_L289	288.5	3480	sample		0.9	1	pass QC	EG39	Hopschu	West	-233	2017	46.2522	8.02305
EG39_299	EG39_L299	EG39_L299	298.5	3658	sample		1	1	pass QC	EG39	Hopschu	West	-233	2017	46.2522	8.02305
EG39_309	EG39_L309	EG39_L309	308.5	3845	sample		1	1	pass QC	EG39	Hopschu	West	-233	2017	46.2522	8.02305
EG39_319	EG39_L319	EG39_L319	318.5	4042	sample		1	1	pass QC	EG39	Hopschu	West	-233	2017	46.2522	8.02305
EG39_329	EG39_L329	EG39_L329	328.5	4207	sample		1	1	pass QC	EG39	Hopschu	West	-233	2017	46.2522	8.02305
EG39_339	EG39_L339	EG39_L339	338.5	4368	sample		1	0.988	pass QC	EG39	Hopschu	West	-233	2017	46.2522	8.02305
EG39_349	EG39_L349	EG39_L349	348.5	4529	sample		1	1	pass QC	EG39	Hopschu	West	-233	2017	46.2522	8.02305
EG39_359	EG39_L359	EG39_L359	358.5	4685	sample		0.975	0.875	pass QC	EG39	Hopschu	West	-233	2017	46.2522	8.02305
EG39_369	EG39_L369	EG39_L369	368.5	4846	sample		1	1	pass QC	EG39	Hopschu	West	-233	2017	46.2522	8.02305
EG39_379	EG39_L379	EG39_L379	378.5	5008	sample		1	1	pass QC	EG39	Hopschu	West	-233	2017	46.2522	8.02305
EG39_389	EG39_L389	EG39_L389	388.5	5169	sample		1	0.988	pass QC	EG39	Hopschu	West	-233	2017	46.2522	8.02305
EG39_399	EG39_L399	EG39_L399	398.5	5318	sample		0.988	0.988	pass QC	EG39	Hopschu	West	-233	2017	46.2522	8.02305
EG39_409	EG39_L409	EG39_L409	408.5	5440	sample		1	1	pass QC	EG39	Hopschu	West	-233	2017	46.2522	8.02305
EG39_419	EG39_L419	EG39_L419	418.5	5625	sample		1	1	pass QC	EG39	Hopschu	West	-233	2017	46.2522	8.02305
EG39_429	EG39_L429	EG39_L429	428.5	5828	sample		1	1	pass QC	EG39	Hopschu	West	-233	2017	46.2522	8.02305
EG39_439	EG39_L439	EG39_L439	438.5	6120	sample		0.988	1	pass QC	EG39	Hopschu	West	-233	2017	46.2522	8.02305
EG39_449	EG39_L449	EG39_L449	448.5	6423	sample		0.988	0.988	pass QC	EG39	Hopschu	West	-233	2017	46.2522	8.02305
EG39_459	EG39_L459	EG39_L459	458.5	6728	sample		1	0.9	pass QC	EG39	Hopschu	West	-233	2017	46.2522	8.02305
EG39_469	EG39_L469	EG39_L469	468.5	7030	sample		1	1	pass QC	EG39	Hopschu	West	-233	2017	46.2522	8.02305
EG39_479	EG39_L479	EG39_L479	478.5	7310	sample		1	0.913	pass QC	EG39	Hopschu	West	-233	2017	46.2522	8.02305
EG39_489	EG39_L489	EG39_L489	488.5	7485	sample		1	0.938	pass QC	EG39	Hopschu	West	-233	2017	46.2522	8.02305
EG39_496	EG39_L496	EG39_L496	495.5	7598	sample		1	0.988	pass QC	EG39	Hopschu	West	-233	2017	46.2522	8.02305
EG39_509	EG39_L509	EG39_L509	508.5	7880	sample		1	0.975	pass QC	EG39	Hopschu	West	-233	2017	46.2522	8.02305
EG39_519	EG39_L519	EG39_L519	518.5	8205	sample		0.988	0.975	pass QC	EG39	Hopschu	West	-233	2017	46.2522	8.02305
EG39_529	EG39_L529	EG39_L529	528.5	8582	sample		0.963	0.9	pass QC	EG39	Hopschu	West	-233	2017	46.2522	8.02305
EG39_539	EG39_L539	EG39_L539	538.5	8959	sample		0.925	0.838	pass QC	EG39	Hopschu	West	-233	2017	46.2522	8.02305
EG39_549	EG39_L549	EG39_L549	548.5	9346	sample		0.963	1	pass QC	EG39	Hopschu	West	-233	2017	46.2522	8.02305
EG39_559	EG39_L559	EG39_L559	558.5	9746	sample		0.988	0.888	pass QC	EG39	Hopschu	West	-233	2017	46.2522	8.02305
EG39_569	EG39_L569	EG39_L569	568.5	10149	sample		0.975	0.975	pass QC	EG39	Hopschu	West	-233	2017	46.2522	8.02305
EG39_579	EG39_L579	EG39_L579	578.5	10545	sample		0.563	0.363	pass QC	EG39	Hopschu	West	-233	2017	46.2522	8.02305
EG39_589	EG39_L589	EG39_L589	588.5	10938	sample		0.438	0.2	fail QC	EG39	Hopschu	West	-233	2017	46.2522	8.02305
EG39_599	EG39_L599	EG39_L599	599.5	11374	sample		0.763	0.388	pass QC	EG39	Hopschu	West	-233	2017	46.2522	8.02305
EG39_616	EG39_L616	EG39_L616	615.5	11981	sample		0.838	0.413	pass QC	EG39	Hopschu	West	-233	2017	46.2522	8.02305
EG39_619	EG39_L619	EG39_L619	618.5	12137	sample		0.763	0.5	pass QC	EG39	Hopschu	West	-233	2017	46.2522	8.02305
EG39_629	EG39_L629	EG39_L629	628.5	12695	sample		0.888	0.838	pass QC	EG39	Hopschu	West	-233	2017	46.2522	8.02305
EG39_639	EG39_L639	EG39_L639	638.5	13233	sample		0.813	0.525	pass QC	EG39	Hopschu	West	-233	2017	46.2522	8.02305
EG39_649	EG39_L649	EG39_L649	648.5	13587	sample		0.863	0.738	pass QC	EG39	Hopschu	West	-233	2017	46.2522	8.02305
EG39_659	EG39_L659	EG39_L659	658.5	13918	sample		0.25	0.013	fail QC	EG39	Hopschu	West	-233	2017	46.2522	8.02305
EG39_669	EG39_L669	EG39_L669	668.5	14235	sample		0.575	0.125	fail QC	EG39	Hopschu	West	-233	2017	46.2522	8.02305
EG39_679	EG39_L679	EG39_L679	678.5	14456	sample		0.375	0.1	fail QC	EG39	Hopschu	West	-233	2017	46.2522	8.02305
EG39_689	EG39_L689	EG39_L689	688.5	14662	sample		0.388	0.05	fail QC	EG39	Hopschu	West	-233	2017	46.2522	8.02305
EG39_699	EG39_L699	EG39_L699	698.5	14866	sample		0.375	0.1	fail QC	EG39	Hopschu	West	-233	2017	46.2522	8.02305
EG39_710	EG39_L710	EG39_L710	709.5	15090	sample		0.463	0.138	fail QC	EG39	Hopschu	West	-233	2017	46.2522	8.02305
EG39_719	EG39_L719	EG39_L719	718.5	15273	sample		0.5	0.163	fail QC	EG39	Hopschu	West	-233	2017	46.2522	8.02305
EG39_729	EG39_L729	EG39_L729	728.5	15482	sample		0.388	0.125	fail QC	EG39	Hopschu	West	-233	2017	46.2522	8.02305
EG39_739	EG39_L739	EG39_L739	738.5	15687	sample		0.313	0.263	fail QC	EG39	Hopschu	West	-233	2017	46.2522	8.02305
EG39_749	EG39_L749	EG39_L749	748.5	15897	sample		0.35	0.325	fail QC	EG39	Hopschu	West	-233	2017	46.2522	8.02305
EG39_759	EG39_L759	EG39_L759	758.5	16100	sample		0.275	0.275	fail QC	EG39	Hopschu	West	-233	2017	46.2522	8.02305
EG39_769	EG39_L769	EG39_L769	768.5	16299	sample		0.338	0.375	fail QC	EG39	Hopschu	West	-233	2017	46.2522	8.02305
EG39_779	EG39_L779	EG39_L779	778.5	16504	sample		0.213	0.238	fail QC	EG39	Hopschu	West	-233	2017	46.2522	8.02305
EG39_789	EG39_L789	EG39_L789	788.5	16706	sample		0.4	0.025	fail QC	EG39	Hopschu	West	-233	2017	46.2522	8.02305
EG39_799	EG39_L799	EG39_L799	798.5	16910	sample		0.313	0.05	fail QC	EG39	Hopschu	West	-233	2017	46.2522	8.02305
EG39_C001	EG39_C001	EG39_C001	0	0	control		0.138	0.025		EG39	Hopschu	West	-233	2017	46.2522	8.02305
EG39_C002	EG39_C002	EG39_C002	0	0	control		0.125	0.013		EG39	Hopschu	West	-233	2017	46.2522	8.02305
EG39_C003	EG39_C003	EG39_C003	0	0	control		0.125	0		EG39	Hopschu	West	-233	2017	46.2522	8.02305
EG39_C004	EG39_C004	EG39_C004	0	0	control		0.125	0.013		EG39	Hopschu	West	-233	2017	46.2522	8.02305
EG39_C005	EG39_C005	EG39_C005	0	0	control		0.125	0.05		EG39	Hopschu	West	-233	2017	46.2522	8.02305
EG39_C006	EG39_C006	EG39_C006	0	0	control		0.163	0.075		EG39	Hopschu	West	-233	2017	46.2522	8.02305
EG39_C007	EG39_C007	EG39_C007	0	0	control		0.338	0.025		EG39	Hopschu	West	-233	2017	46.2522	8.02305
EG39_C008	EG39_C008	EG39_C008	0	0	control		0.263	0.013		EG39	Hopschu	West	-233	2017	46.2522	8.02305
EG39_CN005a	EG39_CNA005	EG39_CNA005	0	0	control		0.125	0.025		EG39	Hopschu	West	-233	2017	46.2522	8.02305
EG39_CN005b	EG39_CNA005a	EG39_CNA005a	0	0	control		0.125	0		EG39	Hopschu	West	-233	2017	46.2522	8.02305
EG39_CNA06a	EG39_CNA006	EG39_CNA006	0	0	control		0.125	0		EG39	Hopschu	West	-233	2017	46.2522	8.02305
EG39_CNA06b	EG39_CNA006a	EG39_CNA006a	0	0	control		0.125	0.038		EG39	Hopschu	West	-233	2017	46.2522	8.02305
EG39_CNP07a	EG39_CNP007	EG39_CNP007	0	0	control	PCR_LAB	0.138	0.1		EG39	Hopschu	West	-233	2017	46.2522	8.02305
EG39_CNP07b	EG39_CNP007a	EG39_CNP007a	0	0	control	PCR_LAB	0.125	0.038		EG39	Hopschu	West	-233	2017	46.2522	8.02305
EG39_CPP08a	EG39_CPP008	EG39_CPP008	0	0	control	PCR_LAB	0.213	0.138		EG39	Hopschu	West	-233	2017	46.2522	8.02305
EG39_CPP08b	EG39_CPP008a	EG39_CPP008a	0	0	control	PCR_LAB	0.25	0.163		EG39	Hopschu	West	-233	2017	46.2522	8.02305
EG40_8	EG40_L008	EG40_L008	7.5	34	sample		1	1	pass QC	EG40	Bretaye	West	-320	1780	46.3261	7.07194
EG40_19	EG40_L019	EG40_L019	18.5	168	sample		1	1	pass QC	EG40	Bretaye	West	-320	1780	46.3261	7.07194
EG40_30	EG40_L030	EG40_L030	29.5	302	sample		1	0.938	pass QC	EG40	Bretaye	West	-320	1780	46.3261	7.07194
EG40_41	EG40_L041	EG40_L041	40.5	442	sample		1	1	pass QC	EG40	Bretaye	West	-320	1780	46.3261	7.07194
EG40_52	EG40_L052	EG40_L052	51.5	580	sample		1	0.975	pass QC	EG40	Bretaye	West	-320	1780	46.3261	7.07194
EG40_63	EG40_L063	EG40_L063	62.5	725	sample		0.975	0.975	pass QC	EG40	Bretaye	West	-320	1780	46.3261	7.07194
EG40_74	EG40_L074	EG40_L074	73.5	866	sample		1	0.975	pass QC	EG40	Bretaye	West	-320	1780	46.3261	7.07194
EG40_85	EG40_L085	EG40_L085	84.5	1004	sample		1	1	pass QC	EG40	Bretaye	West	-320	1780	46.3261	7.07194
EG40_94	EG40_L094	EG40_L094	93.5	1118	sample		0.988	0.975	pass QC	EG40	Bretaye	West	-320	1780	46.3261	7.07194
EG40_107	EG40_L107	EG40_L107	106.5	1284	sample		1	1	pass QC	EG40	Bretaye	West	-320	1780	46.3261	7.07194
EG40_118	EG40_L118	EG40_L118	117.5	1421	sample		1	1	pass QC	EG40	Bretaye	West	-320	1780	46.3261	7.07194
EG40_129	EG40_L129	EG40_L129	128.5	1556	sample		1	1	pass QC	EG40	Bretaye	West	-320	1780	46.3261	7.07194
EG40_140	EG40_L140	EG40_L140	139.5	1697	sample		1	1	pass QC	EG40	Bretaye	West	-320	1780	46.3261	7.07194
EG40_151	EG40_L151	EG40_L151	150.5	1838	sample		1	1	pass QC	EG40	Bretaye	West	-320	1780	46.3261	7.07194
EG40_184	EG40_L184	EG40_L184	168.5	2043	sample		1	1	pass QC	EG40	Bretaye	West	-320	1780	46.3261	7.07194
EG40_197	EG40_L197	EG40_L197	196.5	2109	sample		1	1	pass QC	EG40	Bretaye	West	-320	1780	46.3261	7.07194
EG40_206	EG40_L206	EG40_L206	205.5	2129	sample		1	1	pass QC	EG40	Bretaye	West	-320	1780	46.3261	7.07194
EG40_217	EG40_L217	EG40_L217	216.5	2154	sample		1	1	pass QC	EG40	Bretaye	West	-320	1780	46.3261	7.07194
EG40_228	EG40_L228	EG40_L228	227.5	2178	sample		1	1	pass QC	EG40	Bretaye	West	-320	1780	46.3261	7.07194
EG40_237	EG40_L237	EG40_L237	236.5	2198	sample		1	1	pass QC	EG40	Bretaye	West	-320	1780	46.3261	7.07194
EG40_250	EG40_L250	EG40_L250	249.5	2227	sample		0.938	1	pass QC	EG40	Bretaye	West	-320	1780	46.3261	7.07194
EG40_261	EG40_L261	EG40_L261	260.5	2252	sample		0.988	0.9	pass QC	EG40	Bretaye	West	-320	1780	46.3261	7.07194
EG40_275	EG40_L275	EG40_L275	274.5	2283	sample		1	1	pass QC	EG40	Bretaye	West	-320	1780	46.3261	7.07194
EG40_283	EG40_L283	EG40_L283	282.5	2305	sample		1	1	pass QC	EG40	Bretaye	West	-320	1780	46.3261	7.07194
EG40_294	EG40_L294	EG40_L294	293.5	2334	sample		1	0.975	pass QC	EG40	Bretaye	West	-320	1780	46.3261	7.07194
EG40_305	EG40_L305	EG40_L305	304.5	2363	sample		1	1	pass QC	EG40	Bretaye	West	-320	1780	46.3261	7.07194
EG40_316	EG40_L316	EG40_L316	315.5	2393	sample		0.975	0.938	pass QC	EG40	Bretaye	West	-320	1780	46.3261	7.07194
EG40_327	EG40_L327	EG40_L327	326.5	2422	sample		1	1	pass QC	EG40	Bretaye	West	-320	1780	46.3261	7.07194
EG40_338	EG40_L338	EG40_L338	337.5	2451	sample		1	1	pass QC	EG40	Bretaye	West	-320	1780	46.3261	7.07194
EG40_349	EG40_L349	EG40_L349	348.5	2481	sample		1	1	pass QC	EG40	Bretaye	West	-320	1780	46.3261	7.07194
EG40_360	EG40_L360	EG40_L360	359.5	2513	sample		1	1	pass QC	EG40	Bretaye	West	-320	1780	46.3261	7.07194
EG40_371	EG40_L371	EG40_L371	370.5	2545	sample		0.988	0.888	pass QC	EG40	Bretaye	West	-320	1780	46.3261	7.07194
EG40_380	EG40_L380	EG40_L380	379.5	2571	sample		1	1	pass QC	EG40	Bretaye	West	-320	1780	46.3261	7.07194
EG40_394	EG40_L394	EG40_L394	393.5	2612	sample		1	1	pass QC	EG40	Bretaye	West	-320	1780	46.3261	7.07194
EG40_404	EG40_L404	EG40_L404	403.5	2641	sample		1	1	pass QC	EG40	Bretaye	West	-320	1780	46.3261	7.07194
EG40_414	EG40_L414	EG40_L414	413.5	2669	sample		1	1	pass QC	EG40	Bretaye	West	-320	1780	46.3261	7.07194
EG40_426	EG40_L426	EG40_L426	425.5	2704	sample		1	1	pass QC	EG40	Bretaye	West	-320	1780	46.3261	7.07194
EG40_437	EG40_L437	EG40_L437	436.5	2736	sample		1	1	pass QC	EG40	Bretaye	West	-320	1780	46.3261	7.07194
EG40_446	EG40_L446	EG40_L446	445.5	2762	sample		1	1	pass QC	EG40	Bretaye	West	-320	1780	46.3261	7.07194
EG40_459	EG40_L459	EG40_L459	458.5	2799	sample		1	1	pass QC	EG40	Bretaye	West	-320	1780	46.3261	7.07194
EG40_470	EG40_L470	EG40_L470	469.5	2824	sample		1	0.888	pass QC	EG40	Bretaye	West	-320	1780	46.3261	7.07194
EG40_477	EG40_L477	EG40_L477	476.5	2839	sample		1	1	pass QC	EG40	Bretaye	West	-320	1780	46.3261	7.07194
EG40_492	EG40_L492	EG40_L492	491.5	2872	sample		1	0.9	pass QC	EG40	Bretaye	West	-320	1780	46.3261	7.07194
EG40_504	EG40_L504	EG40_L504	503.5	2899	sample		1	1	pass QC	EG40	Bretaye	West	-320	1780	46.3261	7.07194
EG40_514	EG40_L514	EG40_L514	513.5	2922	sample		1	1	pass QC	EG40	Bretaye	West	-320	1780	46.3261	7.07194
EG40_525	EG40_L525	EG40_L525	524.5	2946	sample		1	1	pass QC	EG40	Bretaye	West	-320	1780	46.3261	7.07194
EG40_536	EG40_L536	EG40_L536	535.5	2970	sample		1	1	pass QC	EG40	Bretaye	West	-320	1780	46.3261	7.07194
EG40_547	EG40_L547	EG40_L547	546.5	2995	sample		0.888	0.863	pass QC	EG40	Bretaye	West	-320	1780	46.3261	7.07194
EG40_558	EG40_L558	EG40_L558	557.5	3019	sample		0.988	0.938	pass QC	EG40	Bretaye	West	-320	1780	46.3261	7.07194
EG40_569	EG40_L569	EG40_L569	568.5	3043	sample		1	0.988	pass QC	EG40	Bretaye	West	-320	1780	46.3261	7.07194
EG40_580	EG40_L580	EG40_L580	579.5	3068	sample		1	1	pass QC	EG40	Bretaye	West	-320	1780	46.3261	7.07194
EG40_591	EG40_L591	EG40_L591	590.5	3092	sample		1	0.713	pass QC	EG40	Bretaye	West	-320	1780	46.3261	7.07194
EG40_602	EG40_L602	EG40_L602	601.5	3117	sample		1	0.95	pass QC	EG40	Bretaye	West	-320	1780	46.3261	7.07194
EG40_613	EG40_L613	EG40_L613	612.5	3142	sample		0.988	0.988	pass QC	EG40	Bretaye	West	-320	1780	46.3261	7.07194
EG40_622	EG40_L622	EG40_L622	621.5	3162	sample		0.988	0.85	pass QC	EG40	Bretaye	West	-320	1780	46.3261	7.07194
EG40_644	EG40_L644	EG40_L644	643.5	3211	sample		0.913	0.975	pass QC	EG40	Bretaye	West	-320	1780	46.3261	7.07194
EG40_656	EG40_L656	EG40_L656	655.5	3238	sample		1	0.325	pass QC	EG40	Bretaye	West	-320	1780	46.3261	7.07194
EG40_668	EG40_L668	EG40_L668	667.5	3262	sample		1	1	pass QC	EG40	Bretaye	West	-320	1780	46.3261	7.07194
EG40_680	EG40_L680	EG40_L680	679.5	4147	sample		1	0.575	pass QC	EG40	Bretaye	West	-320	1780	46.3261	7.07194
EG40_690	EG40_L690	EG40_L690	689.5	4386	sample		0.625	0.175	fail QC	EG40	Bretaye	West	-320	1780	46.3261	7.07194
EG40_703	EG40_L703	EG40_L703	702.5	4693	sample		0.938	0.85	pass QC	EG40	Bretaye	West	-320	1780	46.3261	7.07194
EG40_712	EG40_L712	EG40_L712	711.5	4908	sample		0.825	0.4	pass QC	EG40	Bretaye	West	-320	1780	46.3261	7.07194
EG40_723	EG40_L723	EG40_L723	722.5	5168	sample		0.438	0.088	fail QC	EG40	Bretaye	West	-320	1780	46.3261	7.07194
EG40_734	EG40_L734	EG40_L734	733.5	5437	sample		0.638	0.25	pass QC	EG40	Bretaye	West	-320	1780	46.3261	7.07194
EG40_745	EG40_L745	EG40_L745	744.5	5693	sample		0.313	0.138	fail QC	EG40	Bretaye	West	-320	1780	46.3261	7.07194
EG40_756	EG40_L756	EG40_L756	755.5	6634	sample		0.188	0.025	fail QC	EG40	Bretaye	West	-320	1780	46.3261	7.07194
EG40_789	EG40_L789	EG40_L789	788.5	8743	sample		0.7	0.075	fail QC	EG40	Bretaye	West	-320	1780	46.3261	7.07194
EG40_799	EG40_L799	EG40_L799	798.5	9109	sample		0.988	0.875	pass QC	EG40	Bretaye	West	-320	1780	46.3261	7.07194
EG40_811	EG40_L811	EG40_L811	810.5	9523	sample		0.988	0.988	pass QC	EG40	Bretaye	West	-320	1780	46.3261	7.07194
EG40_822	EG40_L822	EG40_L822	821.5	9859	sample		1	0.925	pass QC	EG40	Bretaye	West	-320	1780	46.3261	7.07194
EG40_833	EG40_L833	EG40_L833	832.5	10075	sample		0.95	0.925	pass QC	EG40	Bretaye	West	-320	1780	46.3261	7.07194
EG40_844	EG40_L844	EG40_L844	843.5	10288	sample		0.963	0.913	pass QC	EG40	Bretaye	West	-320	1780	46.3261	7.07194
EG40_855	EG40_L855	EG40_L855	854.5	10501	sample		0.963	0.913	pass QC	EG40	Bretaye	West	-320	1780	46.3261	7.07194
EG40_866	EG40_L866	EG40_L866	865.5	10715	sample		1	0.863	pass QC	EG40	Bretaye	West	-320	1780	46.3261	7.07194
EG40_877	EG40_L877	EG40_L877	876.5	10928	sample		0.85	0.775	pass QC	EG40	Bretaye	West	-320	1780	46.3261	7.07194
EG40_888	EG40_L888	EG40_L888	887.5	11140	sample		0.988	0.838	pass QC	EG40	Bretaye	West	-320	1780	46.3261	7.07194
EG40_899	EG40_L899	EG40_L899	898.5	11352	sample		0.988	0.4	pass QC	EG40	Bretaye	West	-320	1780	46.3261	7.07194
EG40_943	EG40_L943	EG40_L943	942.5	12228	sample		1	1	pass QC	EG40	Bretaye	West	-320	1780	46.3261	7.07194
EG40_965	EG40_L965	EG40_L965	964.5	12894	sample		0.363	0.013	fail QC	EG40	Bretaye	West	-320	1780	46.3261	7.07194
EG40_985	EG40_L985	EG40_L985	984.5	13499	sample		0.45	0	fail QC	EG40	Bretaye	West	-320	1780	46.3261	7.07194
EG40_C001	EG40_C001	EG40_C001	0	0	control		0.25	0.038		EG40	Bretaye	West	-320	1780	46.3261	7.07194
EG40_C002	EG40_C002	EG40_C002	0	0	control		0.313	0.038		EG40	Bretaye	West	-320	1780	46.3261	7.07194
EG40_C003	EG40_C003	EG40_C003	0	0	control		0.125	0.013		EG40	Bretaye	West	-320	1780	46.3261	7.07194
EG40_C004	EG40_C004	EG40_C004	0	0	control		0.125	0.038		EG40	Bretaye	West	-320	1780	46.3261	7.07194
EG40_C005	EG40_C005	EG40_C005	0	0	control		0.125	0.038		EG40	Bretaye	West	-320	1780	46.3261	7.07194
EG40_C006	EG40_C006	EG40_C006	0	0	control		0.125	0.025		EG40	Bretaye	West	-320	1780	46.3261	7.07194
EG40_C007	EG40_C007	EG40_C007	0	0	control		0.163	0.013		EG40	Bretaye	West	-320	1780	46.3261	7.07194
EG40_C008	EG40_C008	EG40_C008	0	0	control		0.125	0		EG40	Bretaye	West	-320	1780	46.3261	7.07194
EG40_1_CN005	EG40_CNA005	EG40_CNA005	0	0	control		0.125	0.025		EG40	Bretaye	West	-320	1780	46.3261	7.07194
EG40_CN005	EG40_CNA005a	EG40_CNA005a	0	0	control		0.125	0.063		EG40	Bretaye	West	-320	1780	46.3261	7.07194
EG40_1_CNA06	EG40_CNA006	EG40_CNA006	0	0	control		0.138	0.013		EG40	Bretaye	West	-320	1780	46.3261	7.07194
EG40_2_CNA06	EG40_CNA006a	EG40_CNA006a	0	0	control		0.125	0		EG40	Bretaye	West	-320	1780	46.3261	7.07194
EG40_1_CNP07	EG40_CNP007	EG40_CNP007	0	0	control	PCR_LAB	0.125	0.013		EG40	Bretaye	West	-320	1780	46.3261	7.07194
EG40_CNP07	EG40_CNP007a	EG40_CNP007a	0	0	control	PCR_LAB	0.125	0.013		EG40	Bretaye	West	-320	1780	46.3261	7.07194
EG40_1_CPP08	EG40_CPP008	EG40_CPP008	0	0	control	PCR_LAB	0.688	0.25		EG40	Bretaye	West	-320	1780	46.3261	7.07194
EG40_2_CPP08	EG40_CPP008a	EG40_CPP008a	0	0	control	PCR_LAB	0.588	0.25		EG40	Bretaye	West	-320	1780	46.3261	7.07194
EG41_L66	EG41_L066	EG41_L066	27	112	sample		1	1	pass QC	EG41	Sangiatto	West	-220	1980	46.3192	8.29017
EG41_L77	EG41_L077	EG41_L077	38	193	sample		1	1	pass QC	EG41	Sangiatto	West	-220	1980	46.3192	8.29017
EG41_L88	EG41_L088	EG41_L088	49	270	sample		1	1	pass QC	EG41	Sangiatto	West	-220	1980	46.3192	8.29017
EG41_L99	EG41_L099	EG41_L099	60	355	sample		1	1	pass QC	EG41	Sangiatto	West	-220	1980	46.3192	8.29017
EG41_L110	EG41_L110	EG41_L110	73	444	sample		1	1	pass QC	EG41	Sangiatto	West	-220	1980	46.3192	8.29017
EG41_L121	EG41_L121	EG41_L121	83.5	517	sample		1	1	pass QC	EG41	Sangiatto	West	-220	1980	46.3192	8.29017
EG41_L132	EG41_L132	EG41_L132	94.5	592	sample		1	1	pass QC	EG41	Sangiatto	West	-220	1980	46.3192	8.29017
EG41_L143	EG41_L143	EG41_L143	105.5	693	sample		1	0.988	pass QC	EG41	Sangiatto	West	-220	1980	46.3192	8.29017
EG41_L154	EG41_L154	EG41_L154	116.5	858	sample		1	1	pass QC	EG41	Sangiatto	West	-220	1980	46.3192	8.29017
EG41_L165	EG41_L165	EG41_L165	127.5	1031	sample		0.875	0.513	pass QC	EG41	Sangiatto	West	-220	1980	46.3192	8.29017
EG41_L176	EG41_L176	EG41_L176	138.5	1206	sample		0.913	0.738	pass QC	EG41	Sangiatto	West	-220	1980	46.3192	8.29017
EG41_L187	EG41_L187	EG41_L187	150.5	1379	sample		0.813	0.8	pass QC	EG41	Sangiatto	West	-220	1980	46.3192	8.29017
EG41_L198	EG41_L198	EG41_L198	161	1524	sample		0.888	0.788	pass QC	EG41	Sangiatto	West	-220	1980	46.3192	8.29017
EG41_L209	EG41_L209	EG41_L209	181	1813	sample		0.675	0.6	pass QC	EG41	Sangiatto	West	-220	1980	46.3192	8.29017
EG41_L220	EG41_L220	EG41_L220	194	2002	sample		1	0.975	pass QC	EG41	Sangiatto	West	-220	1980	46.3192	8.29017
EG41_L231	EG41_L231	EG41_L231	205	2158	sample		1	1	pass QC	EG41	Sangiatto	West	-220	1980	46.3192	8.29017
EG41_L242	EG41_L242	EG41_L242	214	2294	sample		1	1	pass QC	EG41	Sangiatto	West	-220	1980	46.3192	8.29017
EG41_L253	EG41_L253	EG41_L253	225	2491	sample		0.713	0.65	pass QC	EG41	Sangiatto	West	-220	1980	46.3192	8.29017
EG41_L264	EG41_L264	EG41_L264	235.5	2693	sample		1	1	pass QC	EG41	Sangiatto	West	-220	1980	46.3192	8.29017
EG41_L275	EG41_L275	EG41_L275	246.5	2900	sample		1	1	pass QC	EG41	Sangiatto	West	-220	1980	46.3192	8.29017
EG41_L286	EG41_L286	EG41_L286	258	3100	sample		1	1	pass QC	EG41	Sangiatto	West	-220	1980	46.3192	8.29017
EG41_L297	EG41_L297	EG41_L297	265	3227	sample		1	0.975	pass QC	EG41	Sangiatto	West	-220	1980	46.3192	8.29017
EG41_L308	EG41_L308	EG41_L308	269	3300	sample		1	1	pass QC	EG41	Sangiatto	West	-220	1980	46.3192	8.29017
EG41_L319	EG41_L319	EG41_L319	277	3445	sample		1	1	pass QC	EG41	Sangiatto	West	-220	1980	46.3192	8.29017
EG41_L330	EG41_L330	EG41_L330	307.5	4027	sample		1	1	pass QC	EG41	Sangiatto	West	-220	1980	46.3192	8.29017
EG41_L341	EG41_L341	EG41_L341	298	3844	sample		0.975	1	pass QC	EG41	Sangiatto	West	-220	1980	46.3192	8.29017
EG41_L352	EG41_L352	EG41_L352	307.5	4027	sample		1	1	pass QC	EG41	Sangiatto	West	-220	1980	46.3192	8.29017
EG41_L363	EG41_L363	EG41_L363	319	4672	sample		1	1	pass QC	EG41	Sangiatto	West	-220	1980	46.3192	8.29017
EG41_L374	EG41_L374	EG41_L374	330	6250	sample		0.938	0.9	pass QC	EG41	Sangiatto	West	-220	1980	46.3192	8.29017
EG41_L385	EG41_L385	EG41_L385	342.5	8144	sample		0.988	0.963	pass QC	EG41	Sangiatto	West	-220	1980	46.3192	8.29017
EG41_L396	EG41_L396	EG41_L396	354.5	9701	sample		0.463	0.35	fail QC	EG41	Sangiatto	West	-220	1980	46.3192	8.29017
EG41_L407	EG41_L407	EG41_L407	368.5	10820	sample		1	1	pass QC	EG41	Sangiatto	West	-220	1980	46.3192	8.29017
EG41_L418	EG41_L418	EG41_L418	379.5	11022	sample		1	1	pass QC	EG41	Sangiatto	West	-220	1980	46.3192	8.29017
EG41_L429	EG41_L429	EG41_L429	365	10746	sample		0.338	0.25	fail QC	EG41	Sangiatto	West	-220	1980	46.3192	8.29017
EG41_C001	EG41_C001	EG41_C001	0	0	control		0.125	0.05		EG41	Sangiatto	West	-220	1980	46.3192	8.29017
EG41_C002	EG41_C002	EG41_C002	0	0	control		0.138	0.013		EG41	Sangiatto	West	-220	1980	46.3192	8.29017
EG41_C003	EG41_C003	EG41_C003	0	0	control		0.15	0.075		EG41	Sangiatto	West	-220	1980	46.3192	8.29017
EG41_C004	EG41_C004	EG41_C004	0	0	control		0.125	0.038		EG41	Sangiatto	West	-220	1980	46.3192	8.29017
EG41_C005	EG41_CNA005	EG41_CNA005	0	0	control		0.125	0.025		EG41	Sangiatto	West	-220	1980	46.3192	8.29017
EG41_C006	EG41_CNA006	EG41_CNA006	0	0	control		0.063	0		EG41	Sangiatto	West	-220	1980	46.3192	8.29017
EG41_C007	EG41_CNP007	EG41_CNP007	0	0	control	PCR_LAB	0.125	0.063		EG41	Sangiatto	West	-220	1980	46.3192	8.29017
EG41_C008	EG41_CPP008	EG41_CPP008	0	0	control	PCR_LAB	0.288	0.175		EG41	Sangiatto	West	-220	1980	46.3192	8.29017
EG42_62	EG42_L098	EG42_L098	0	-62	sample		1	1	pass QC	EG42	Sulzkar	East	-300	1450	47.5598	14.6801
EG42_61	EG42_L107	EG42_L107	4.5	-52	sample		1	1	pass QC	EG42	Sulzkar	East	-300	1450	47.5598	14.6801
EG42_60	EG42_L116	EG42_L116	6.5	-43	sample		1	1	pass QC	EG42	Sulzkar	East	-300	1450	47.5598	14.6801
EG42_59	EG42_L125	EG42_L125	7.5	-38	sample		1	1	pass QC	EG42	Sulzkar	East	-300	1450	47.5598	14.6801
EG42_58	EG42_L134	EG42_L134	14.5	7	sample		1	1	pass QC	EG42	Sulzkar	East	-300	1450	47.5598	14.6801
EG42_57	EG42_L143	EG42_L143	24.5	100	sample		1	1	pass QC	EG42	Sulzkar	East	-300	1450	47.5598	14.6801
EG42_56	EG42_L152	EG42_L152	35.5	202	sample		1	1	pass QC	EG42	Sulzkar	East	-300	1450	47.5598	14.6801
EG42_55	EG42_L161	EG42_L161	38.5	227	sample		1	1	pass QC	EG42	Sulzkar	East	-300	1450	47.5598	14.6801
EG42_54	EG42_L170	EG42_L170	45.5	293	sample		0.875	0.875	pass QC	EG42	Sulzkar	East	-300	1450	47.5598	14.6801
EG42_53	EG42_L179	EG42_L179	48.5	322	sample		1	1	pass QC	EG42	Sulzkar	East	-300	1450	47.5598	14.6801
EG42_52	EG42_L183	EG42_L183	55.5	394	sample		0.875	0.875	pass QC	EG42	Sulzkar	East	-300	1450	47.5598	14.6801
EG42_51	EG42_L192	EG42_L192	61.5	414	sample		1	1	pass QC	EG42	Sulzkar	East	-300	1450	47.5598	14.6801
EG42_50	EG42_L201	EG42_L201	65.5	414	sample		1	1	pass QC	EG42	Sulzkar	East	-300	1450	47.5598	14.6801
EG42_49	EG42_L210	EG42_L210	71.5	414	sample		1	1	pass QC	EG42	Sulzkar	East	-300	1450	47.5598	14.6801
EG42_48	EG42_L219	EG42_L219	77.5	414	sample		1	1	pass QC	EG42	Sulzkar	East	-300	1450	47.5598	14.6801
EG42_47	EG42_L228	EG42_L228	88.5	617	sample		1	1	pass QC	EG42	Sulzkar	East	-300	1450	47.5598	14.6801
EG42_46	EG42_L237	EG42_L237	96.5	723	sample		1	1	pass QC	EG42	Sulzkar	East	-300	1450	47.5598	14.6801
EG42_45	EG42_L246	EG42_L246	105.5	784	sample		1	1	pass QC	EG42	Sulzkar	East	-300	1450	47.5598	14.6801
EG42_44	EG42_L255	EG42_L255	115.5	866	sample		1	1	pass QC	EG42	Sulzkar	East	-300	1450	47.5598	14.6801
EG42_43	EG42_L264	EG42_L264	125.5	939	sample		1	1	pass QC	EG42	Sulzkar	East	-300	1450	47.5598	14.6801
EG42_42	EG42_L267	EG42_L267	134.5	939	sample		1	1	pass QC	EG42	Sulzkar	East	-300	1450	47.5598	14.6801
EG42_41	EG42_L276	EG42_L276	147.5	1066	sample		1	1	pass QC	EG42	Sulzkar	East	-300	1450	47.5598	14.6801
EG42_40	EG42_L285	EG42_L285	164.5	1217	sample		1	1	pass QC	EG42	Sulzkar	East	-300	1450	47.5598	14.6801
EG42_39	EG42_L294	EG42_L294	176.5	1217	sample		1	1	pass QC	EG42	Sulzkar	East	-300	1450	47.5598	14.6801
EG42_38	EG42_L303	EG42_L303	186	1319	sample		1	1	pass QC	EG42	Sulzkar	East	-300	1450	47.5598	14.6801
EG42_37	EG42_L312	EG42_L312	195	1501	sample		1	1	pass QC	EG42	Sulzkar	East	-300	1450	47.5598	14.6801
EG42_36	EG42_L321	EG42_L321	204	1660	sample		1	1	pass QC	EG42	Sulzkar	East	-300	1450	47.5598	14.6801
EG42_35	EG42_L330	EG42_L330	211.5	1781	sample		1	1	pass QC	EG42	Sulzkar	East	-300	1450	47.5598	14.6801
EG42_34	EG42_L339	EG42_L339	218.5	1912	sample		1	1	pass QC	EG42	Sulzkar	East	-300	1450	47.5598	14.6801
EG42_33	EG42_L348	EG42_L348	224.5	2050	sample		1	1	pass QC	EG42	Sulzkar	East	-300	1450	47.5598	14.6801
EG42_32	EG42_L357	EG42_L357	235.5	2188	sample		1	1	pass QC	EG42	Sulzkar	East	-300	1450	47.5598	14.6801
EG42_31	EG42_L360	EG42_L360	244.5	2188	sample		1	1	pass QC	EG42	Sulzkar	East	-300	1450	47.5598	14.6801
EG42_30	EG42_L369	EG42_L369	250.5	2188	sample		0.925	1	pass QC	EG42	Sulzkar	East	-300	1450	47.5598	14.6801
EG42_29	EG42_L378	EG42_L378	259.5	2188	sample		1	1	pass QC	EG42	Sulzkar	East	-300	1450	47.5598	14.6801
EG42_28	EG42_L387	EG42_L387	268.5	2229	sample		1	1	pass QC	EG42	Sulzkar	East	-300	1450	47.5598	14.6801
EG42_27	EG42_L396	EG42_L396	277.5	2428	sample		1	1	pass QC	EG42	Sulzkar	East	-300	1450	47.5598	14.6801
EG42_26	EG42_L405	EG42_L405	285.5	2428	sample		1	1	pass QC	EG42	Sulzkar	East	-300	1450	47.5598	14.6801
EG42_25	EG42_L414	EG42_L414	295.5	2428	sample		1	1	pass QC	EG42	Sulzkar	East	-300	1450	47.5598	14.6801
EG42_24	EG42_L423	EG42_L423	305	2526	sample		1	1	pass QC	EG42	Sulzkar	East	-300	1450	47.5598	14.6801
EG42_23	EG42_L432	EG42_L432	314	2526	sample		1	1	pass QC	EG42	Sulzkar	East	-300	1450	47.5598	14.6801
EG42_22	EG42_L441	EG42_L441	324	2526	sample		1	1	pass QC	EG42	Sulzkar	East	-300	1450	47.5598	14.6801
EG42_21	EG42_L450	EG42_L450	334	2667	sample		1	1	pass QC	EG42	Sulzkar	East	-300	1450	47.5598	14.6801
EG42_20	EG42_L456	EG42_L456	355	3106	sample		1	1	pass QC	EG42	Sulzkar	East	-300	1450	47.5598	14.6801
EG42_19	EG42_L465	EG42_L465	369	3189	sample		1	1	pass QC	EG42	Sulzkar	East	-300	1450	47.5598	14.6801
EG42_18	EG42_L474	EG42_L474	379	3233	sample		1	1	pass QC	EG42	Sulzkar	East	-300	1450	47.5598	14.6801
EG42_17	EG42_L483	EG42_L483	388	3410	sample		1	1	pass QC	EG42	Sulzkar	East	-300	1450	47.5598	14.6801
EG42_16	EG42_L492	EG42_L492	397	3799	sample		1	1	pass QC	EG42	Sulzkar	East	-300	1450	47.5598	14.6801
EG42_15	EG42_L500	EG42_L500	406	4359	sample		1	0.988	pass QC	EG42	Sulzkar	East	-300	1450	47.5598	14.6801
EG42_14	EG42_L509	EG42_L509	415	4838	sample		0.75	0.75	pass QC	EG42	Sulzkar	East	-300	1450	47.5598	14.6801
EG42_13	EG42_L518	EG42_L518	424	5301	sample		0.838	0.75	pass QC	EG42	Sulzkar	East	-300	1450	47.5598	14.6801
EG42_12	EG42_L527	EG42_L527	433	5611	sample		1	1	pass QC	EG42	Sulzkar	East	-300	1450	47.5598	14.6801
EG42_11	EG42_L533	EG42_L533	439	5884	sample		1	1	pass QC	EG42	Sulzkar	East	-300	1450	47.5598	14.6801
EG42_10	EG42_L542	EG42_L542	448	6337	sample		1	1	pass QC	EG42	Sulzkar	East	-300	1450	47.5598	14.6801
EG42_09	EG42_L551	EG42_L551	457	6789	sample		1	1	pass QC	EG42	Sulzkar	East	-300	1450	47.5598	14.6801
EG42_08	EG42_L560	EG42_L560	466	7227	sample		1	1	pass QC	EG42	Sulzkar	East	-300	1450	47.5598	14.6801
EG42_07	EG42_L570	EG42_L570	475	7657	sample		1	1	pass QC	EG42	Sulzkar	East	-300	1450	47.5598	14.6801
EG42_06	EG42_L579	EG42_L579	484	8315	sample		1	1	pass QC	EG42	Sulzkar	East	-300	1450	47.5598	14.6801
EG42_05	EG42_L588	EG42_L588	493.5	9205	sample		1	1	pass QC	EG42	Sulzkar	East	-300	1450	47.5598	14.6801
EG42_4	EG42_L596	EG42_L596	502.5	9954	sample		1	1	pass QC	EG42	Sulzkar	East	-300	1450	47.5598	14.6801
EG42_03	EG42_L605	EG42_L605	511.5	10538	sample		0.2	0.025	fail QC	EG42	Sulzkar	East	-300	1450	47.5598	14.6801
EG42_02	EG42_L614	EG42_L614	522.5	11001	sample		0.663	0.713	pass QC	EG42	Sulzkar	East	-300	1450	47.5598	14.6801
EG42_01	EG42_L623	EG42_L623	531.5	11374	sample		0.163	0.125	fail QC	EG42	Sulzkar	East	-300	1450	47.5598	14.6801
EG42_C001	EG42_C001	EG42_C001	0	0	control		0.15	0.025		EG42	Sulzkar	East	-300	1450	47.5598	14.6801
EG42_C002	EG42_C002	EG42_C002	0	0	control		0.163	0.013		EG42	Sulzkar	East	-300	1450	47.5598	14.6801
EG42_CN005	EG42_CNA005	EG42_CNA005	0	0	control		0.125	0.05		EG42	Sulzkar	East	-300	1450	47.5598	14.6801
EG42_CN006	EG42_CNA006	EG42_CNA006	0	0	control		0.125	0.013		EG42	Sulzkar	East	-300	1450	47.5598	14.6801
EG42_CN007	EG42_CNP007	EG42_CNP007	0	0	control	PCR_LAB	0.513	0.125		EG42	Sulzkar	East	-300	1450	47.5598	14.6801
EG42_CP008	EG42_CPP008	EG42_CPP008	0	0	control	PCR_LAB	0.425	0.413		EG42	Sulzkar	East	-300	1450	47.5598	14.6801

## Sheet: 3 p6 loop
id	pre_read	pre_rep	post_read	post_rep	read_ratio	rep_ratio	ArctBorBryo_iden	ArctBorBryo_family	ArctBorBryo_family_name	ArctBorBryo_genus	ArctBorBryo_genus_name	ArctBorBryo_rank	ArctBorBryo_scientific_name	ArctBorBryo_taxid	ArctBorBryo_species_list	EMBL_143_iden	EMBL_143_family	EMBL_143_family_name	EMBL_143_genus	EMBL_143_genus_name	EMBL_143_rank	EMBL_143_scientific_name	EMBL_143_taxid	EMBL_143_species_list	PhyloAlps_iden	PhyloAlps_family	PhyloAlps_family_name	PhyloAlps_genus	PhyloAlps_genus_name	PhyloAlps_rank	PhyloAlps_scientific_name	PhyloAlps_taxid	PhyloAlps_species_list	PhyloNorway_iden	PhyloNorway_family	PhyloNorway_family_name	PhyloNorway_genus	PhyloNorway_genus_name	PhyloNorway_rank	PhyloNorway_scientific_name	PhyloNorway_taxid	PhyloNorway_species_list	Final name	Functional group	sequence	Comments		homopolymer	homopolymer_type
subset:100323	180	78	87	11	0.483333	0.141026	1	4345	Ericaceae	45894	Kalmia	species	Kalmia procumbens	45912	['Kalmia procumbens']	1	4345	Ericaceae	45894	Kalmia	species	Kalmia procumbens	45912	['Kalmia procumbens']	0.960784	4345	Ericaceae	45894	Kalmia	species	Kalmia procumbens	45912	['Kalmia procumbens']	1	4345	Ericaceae	45894	Kalmia	species	Kalmia procumbens	45912	['Kalmia procumbens']	Kalmia procumbens	Shrub	atcctgttttttgcaaacaaacaaagattccgaaagcaaaaaaaaaaaaag			6	t
subset:100495	53821	2080	52796	1360	0.980955	0.653846	1	4037	Apiaceae	40886	Anthriscus	species	Anthriscus sylvestris	48027	['Anthriscus sylvestris']	1	4037	Apiaceae	NA	NA	subtribe	Scandicinae	241800	[]	1	4037	Apiaceae	NA	NA	subtribe	Scandicinae	241800	['Conopodium majus', 'Anthriscus caucalis', 'Myrrhis odorata', 'Anthriscus cerefolium', 'Anthriscus nitida', 'Scandix australis', 'Anthriscus sylvestris']	1	4037	Apiaceae	NA	NA	subfamily	Apioideae	241778	['Carum carvi', 'Anthriscus sylvestris']	Scandicinae	Forb	atcctattttttccaaaaacaaacaaaggcccagaaggtgaaaaaag			6	t
subset:100761	21	4	20	3	0.952381	0.75	1	3568	Caryophyllaceae	13273	Stellaria	species	Stellaria alsine	254021	['Stellaria alsine']	0.928571	3568	Caryophyllaceae	NA	NA	tribe	Alsineae	1141488	['Stellaria nemorum', 'Stellaria cuspidata', 'Stellaria borealis', 'Stellaria longifolia', 'Plettkea cryptantha', 'Stellaria pubera']	1	3568	Caryophyllaceae	13273	Stellaria	species	Stellaria alsine	254021	['Stellaria alsine']	0.928571	3568	Caryophyllaceae	NA	NA	tribe	Alsineae	1141488	['Stellaria longipes', 'Stellaria alaskana', 'Stellaria nemorum', 'Stellaria borealis', 'Stellaria crassifolia', 'Stellaria humifusa', 'Myosoton aquaticum', 'Stellaria media', 'Cerastium glomeratum', 'Stellaria palustris', 'Stellaria crassipes']	Stellaria alsine	Forb	ctccttaaaaagtatcctaaaaaaaaaaacggattcaaaaagcaagaataaaaaag			5	a
subset:100815	134272	1708	133878	1433	0.997066	0.838993	1	3440	Ranunculaceae	39245	Trollius	genus	Trollius	39245	['Trollius asiaticus', 'Trollius europaeus', 'Trollius sibiricus']	1	3440	Ranunculaceae	NA	NA	subfamily	Ranunculoideae	1463138	[]	1	3440	Ranunculaceae	39245	Trollius	species	Trollius europaeus	212754	['Trollius europaeus']	1	3440	Ranunculaceae	39245	Trollius	genus	Trollius	39245	['Trollius asiaticus', 'Trollius europaeus']	Trollius europaeus	Forb	atcctgttttcagaaaacaaaaagggttcagaaagcaagaatcaaaaag			5	a
subset:100911	38215	1389	37523	965	0.984868	0.694744	1	91896	Orobanchaceae	43174	Pedicularis	species	Pedicularis groenlandica	262426	['Pedicularis groenlandica']	1	91896	Orobanchaceae	43174	Pedicularis	genus	Pedicularis	43174	[]	1	91896	Orobanchaceae	43174	Pedicularis	genus	Pedicularis	43174	['Pedicularis aspleniifolia', 'Pedicularis foliosa', 'Pedicularis rostratocapitata', 'Pedicularis rosea', 'Pedicularis hacquetii', 'Pedicularis gyroflexa']	0.978261	91896	Orobanchaceae	43174	Pedicularis	genus	Pedicularis	43174	['Pedicularis lanata', 'Pedicularis langsdorffii', 'Pedicularis hirsuta']	Pedicularis	Forb	atcttctttttttttcaaaacaaaggtttagaaaacgaaaaaaaag	Merged with subset:170178		9	t
subset:10101	105702	1424	105190	1128	0.995156	0.792135	0.978261	4200	Caprifoliaceae	49606	Lonicera	genus	Lonicera	49606	['Lonicera caerulea', 'Lonicera dioica', 'Lonicera villosa']	1	4200	Caprifoliaceae	49606	Lonicera	species	Lonicera nigra	486680	['Lonicera nigra']	1	4200	Caprifoliaceae	49606	Lonicera	species	Lonicera nigra	486680	['Lonicera nigra']	0.978261	4200	Caprifoliaceae	49606	Lonicera	genus	Lonicera	49606	['Lonicera caerulea', 'Lonicera tatarica', 'Lonicera xylosteum']	Lonicera nigra	Shrub	atccagttttccgaaaataagggtttagaaagcaaaaatcaaaaag			5	a
subset:10111	4228877	3107	4228746	3033	0.999969	0.976183	1	3440	Ranunculaceae	3448	Caltha	genus	Caltha	3448	['Caltha palustris', 'Caltha arctica']	1	3440	Ranunculaceae	3448	Caltha	genus	Caltha	3448	[]	1	3440	Ranunculaceae	3448	Caltha	species	Caltha palustris	3449	['Caltha palustris']	1	3440	Ranunculaceae	3448	Caltha	genus	Caltha	3448	['Caltha palustris', 'Caltha arctica']	Caltha palustris	Forb	atccggttttcagaaaacaaaaaaagggattcagaaagcaagaatcaaaaag			7	a
subset:101978	96	7	91	4	0.947917	0.571429	0.978723	3568	Caryophyllaceae	3573	Silene	genus	Silene	3573	['Silene vulgaris', 'Silene uniflora']	1	3568	Caryophyllaceae	3573	Silene	species	Silene uniflora	39919	['Silene uniflora']	0.978723	3568	Caryophyllaceae	3573	Silene	species	Silene vulgaris	42043	['Silene vulgaris']	0.978723	3568	Caryophyllaceae	3573	Silene	genus	Silene	3573	['Silene vulgaris', 'Silene uniflora']	Silene uniflora	Forb	ttccttttttcaaaagcaaaaaagtattaagaaagcaagaaaaaaag			6	t
subset:102047	28964	1540	22673	731	0.782799	0.474675	0.976744	156152	Plantaginaceae	4173	Veronica	species	Veronica wormskjoldii	195146	['Veronica wormskjoldii']	1	156152	Plantaginaceae	4173	Veronica	subgenus	Veronica subgen. Veronica	1461552	[]	1	156152	Plantaginaceae	4173	Veronica	subgenus	Veronica subgen. Veronica	1461552	['Veronica bellidioides', 'Veronica aphylla']	0.955556	156152	Plantaginaceae	4173	Veronica	subgenus	Veronica subgen. Veronica	1461552	['Veronica scutellata', 'Veronica alpina']	Veronica subgen. Veronica	Forb	atcctgtcttctaaaaacaaaggttcagaaagtgaaaaaaagg			5	a
subset:102062	96	9	94	8	0.979167	0.888889	0.73913	NA	NA	NA	NA	no rank	Embryophyta	3193	[]	1	3367	Cupressaceae	3315	Thuja	genus	Thuja	3315	[]	0.73913	NA	NA	NA	NA	no rank	Mesangiospermae	1437183	[]	1	3367	Cupressaceae	3315	Thuja	species	Thuja plicata	3316	['Thuja plicata']	Thuja	Tree	atctcgatttctagagaaagg			NA	NA
subset:10218	133	31	119	19	0.894737	0.612903	0.979167	3700	Brassicaceae	NA	NA	family	Brassicaceae	3700	['Smelowskia spathulatifolia', 'Transberingia bursifolia', 'Descurainia sophia', 'Smelowskia porsildii', 'Smelowskia borealis']	1	3700	Brassicaceae	NA	NA	family	Brassicaceae	3700	[]	1	3700	Brassicaceae	NA	NA	family	Brassicaceae	3700	['Lunaria rediviva', 'Lunaria annua', 'Myagrum perfoliatum']	0.979167	3700	Brassicaceae	NA	NA	family	Brassicaceae	3700	['Descurainia sophia', 'Iberis amara', 'Cardamine impatiens', 'Eutrema edwardsii', 'Arabis alpina', 'Arabis caucasica', 'Cardamine bulbifera', 'Transberingia bursifolia', 'Smelowskia borealis']	Brassicaceae	Forb	atcctgggttacgcgaacaaaccagagtttagaaagcgagaaaaaagg			6	a
subset:102238	101	10	98	8	0.970297	0.8	1	3928	Lythraceae	13128	Lythrum	species	Lythrum salicaria	13129	['Lythrum salicaria']	1	3928	Lythraceae	13128	Lythrum	species	Lythrum salicaria	13129	['Lythrum salicaria']	1	3928	Lythraceae	13128	Lythrum	species	Lythrum salicaria	13129	['Lythrum salicaria']	1	3928	Lythraceae	13128	Lythrum	species	Lythrum salicaria	13129	['Lythrum salicaria']	Lythrum salicaria	Forb	atcctatttttttacgaaaaccaacaacaagggtttagaaagcgagaataaaaaaaag			7	t
subset:102749	1747	169	1508	68	0.863194	0.402367	0.854545	NA	NA	NA	NA	no rank	Mesangiospermae	1437183	[]	1	3503	Fagaceae	NA	NA	family	Fagaceae	3503	[]	1	3503	Fagaceae	3511	Quercus	genus	Quercus	3511	['Quercus ilex', 'Quercus coccifera']	0.854545	NA	NA	NA	NA	no rank	Mesangiospermae	1437183	[]	Quercus	Tree	atcctattttacgaaaacaaataagggttcagaagaaagcgagaataaaaaaag			7	a
subset:102825	1382	154	1272	65	0.920405	0.422078	0.979592	4200	Caprifoliaceae	19952	Valeriana	genus	Valeriana	19952	['Valeriana capitata', 'Valeriana sambucifolia', 'Valeriana transjenisensis']	1	NA	NA	NA	NA	no rank	campanulids	91882	[]	1	4200	Caprifoliaceae	19952	Valeriana	genus	Valeriana	19952	['Valeriana dioica', 'Valeriana pyrenaica']	0.979592	4200	Caprifoliaceae	19952	Valeriana	genus	Valeriana	19952	['Valeriana sitchensis', 'Valeriana sambucifolia']	Valeriana	Forb	atccggtttttgttttccgaaaacaaacaaaggctaaaatcaaaaaaag			5	t
subset:102896	11802	801	10941	436	0.956388	0.54432	0.965517	14101	Juncaceae	46322	Luzula	genus	Luzula	46322	['Luzula sudetica', 'Luzula spicata', 'Luzula multiflora']	1	14101	Juncaceae	46322	Luzula	genus	Luzula	46322	[]	1	14101	Juncaceae	46322	Luzula	genus	Luzula	46322	['Luzula pediformis', 'Luzula sylvatica']	1	14101	Juncaceae	46322	Luzula	species	Luzula sylvatica	59018	['Luzula sylvatica']	Luzula	Graminoid	atcttaatctggagaaaacttgtttctctataaaaactaaagtcaaaaaggataaag	Merged with subset:183778		5	a
subset:10295	61	4	57	3	0.934426	0.75	0.974359	3700	Brassicaceae	220482	Cakile	genus	Cakile	220482	['Cakile maritima', 'Cakile edentula']	1	3700	Brassicaceae	NA	NA	tribe	Brassiceae	981071	[]	1	3700	Brassicaceae	109153	Erucastrum	genus	Erucastrum	109153	['Erucastrum gallicum', 'Erucastrum nasturtiifolium']	0.974359	3700	Brassicaceae	NA	NA	family	Brassicaceae	3700	['Brassica oleracea', 'Sinapis arvensis', 'Cakile maritima', 'Diplotaxis muralis', 'Crambe maritima', 'Diplotaxis tenuifolia', 'Raphanus sativus', 'Sinapis alba', 'Eruca vesicaria', 'Brassica napus', 'Sisymbrium officinale', 'Brassica rapa']	Erucastrum	Forb	atcctaggttacgcgaacaaaccagagtttagaaagcgg			NA	NA
subset:103072	82092	1628	81433	1195	0.992818	0.764103	1	3440	Ranunculaceae	3445	Ranunculus	species	Ranunculus platanifolius	286971	['Ranunculus platanifolius']	1	3440	Ranunculaceae	3445	Ranunculus	genus	Ranunculus	3445	[]	1	3440	Ranunculaceae	3445	Ranunculus	genus	Ranunculus	3445	['Ranunculus platanifolius', 'Ranunculus aconitifolius']	1	3440	Ranunculaceae	3445	Ranunculus	species	Ranunculus platanifolius	286971	['Ranunculus platanifolius']	Ranunculus	Forb	atcctgctttcagaaaaaaaaaggggagttcagaaagcaaaaatagg	Merged with subset:56884		9	a
subset:103115	200	21	187	13	0.935	0.619048	1	4004	Linaceae	4005	Linum	genus	Linum	4005	['Linum komarovii']	1	4004	Linaceae	4005	Linum	genus	Linum	4005	[]	0.959184	4004	Linaceae	4005	Linum	species	Linum austriacum	586375	['Linum austriacum']	0.978723	4004	Linaceae	4005	Linum	species	Linum lewisii	586382	['Linum lewisii']	Linum	Forb	atcctgttttccgaaaaaaaaagattcagaaagacagactaaaacag			9	a
subset:103329	4785123	531	4764659	526	0.999997	0.990584	1	3615	Polygonaceae	61508	Persicaria	species	Persicaria amphibia	254780	['Persicaria amphibia']	1	3615	Polygonaceae	NA	NA	subfamily	Polygonoideae	1110380	[]	1	3615	Polygonaceae	61508	Persicaria	species	Persicaria lapathifolia	430754	['Persicaria lapathifolia']	1	3615	Polygonaceae	61508	Persicaria	genus	Persicaria	61508	['Persicaria lapathifolia', 'Persicaria amphibia']	Persicaria lapathifolia	Forb	ctcctgctttcaaaaaggaaagaaaaaagg	Merged with subset:142725, subset:163081		5	a
subset:103409	1791	5	1787	3	0.997767	0.6	0.960784	3803	Fabaceae	3898	Trifolium	genus	Trifolium	3898	['Trifolium pratense', 'Trifolium medium', 'Trifolium lupinaster']	1	3803	Fabaceae	3863	Lens	genus	Lens	3863	[]	0.960784	3803	Fabaceae	NA	NA	no rank	IRL clade	2233839	[]	0.960784	3803	Fabaceae	NA	NA	no rank	IRL clade	2233839	['Pisum sativum', 'Trifolium pratense', 'Trifolium medium', 'Vicia sativa', 'Trifolium alpestre']	Lens	Forb	atccttctttccgaaaacaaatcaaagttcagaaagtgaaaatcaaaaaag			6	a
subset:103700	1921	11	1920	10	0.999479	0.909091	0.842105	3440	Ranunculaceae	NA	NA	subfamily	Ranunculoideae	1463138	['Anemone multifida', 'Anemone ranunculoides', 'Anemone parviflora', 'Anemone sylvestris', 'Ranunculus lapponicus', 'Anemone nemorosa', 'Anemone multiceps', 'Adonis sibirica', 'Anemone patens']	1	3503	Fagaceae	3511	Quercus	genus	Quercus	3511	[]	1	3503	Fagaceae	3511	Quercus	species	Quercus rubra	3512	['Quercus rubra']	0.842105	3440	Ranunculaceae	NA	NA	subfamily	Ranunculoideae	1463138	['Anemone ranunculoides', 'Anemone parviflora', 'Caltha arctica', 'Anemone multiceps', 'Anemone nemorosa', 'Trollius europaeus', 'Caltha palustris', 'Anemone patens', 'Trollius asiaticus']	Quercus rubra	Tree	atcctattttacgaaaaacaaataagggttcagaagaaagcaagaataaaaaaag			5	a
subset:103789	4642	168	4586	130	0.987936	0.77381	0.948718	NA	NA	NA	NA	order	Polypodiales	3268	['Dryopteris carthusiana', 'Gymnocarpium robertianum', 'Dryopteris dilatata', 'Dryopteris expansa', 'Dryopteris cristata', 'Thelypteris palustris', 'Gymnocarpium dryopteris', 'Dryopteris filix-mas']	0.974359	NA	NA	NA	NA	order	Polypodiales	3268	[]	0.948718	NA	NA	NA	NA	no rank	Euphyllophyta	78536	['Alisma lanceolatum', 'Dryopteris carthusiana', 'Cystopteris alpina', 'Dryopteris remota', 'Dryopteris expansa', 'Cystopteris fragilis', 'Dryopteris villarii', 'Thelypteris palustris', 'Dryopteris filix-mas', 'Dryopteris affinis', 'Dryopteris tyrrhena']	1	1203500	Cystopteridaceae	32111	Cystopteris	species	Cystopteris fragilis	32112	['Cystopteris fragilis']	Cystopteris fragilis	Fern	atcttgtattactcaaatgaattttgggcgataaggcaa			NA	NA
subset:103792	186112	1674	185781	1426	0.998517	0.876232	1	3440	Ranunculaceae	3445	Ranunculus	genus	Ranunculus	3445	['Ranunculus pensylvanicus', 'Ranunculus repens', 'Ranunculus macounii', 'Ranunculus septentrionalis']	1	3440	Ranunculaceae	3445	Ranunculus	genus	Ranunculus	3445	[]	1	3440	Ranunculaceae	3445	Ranunculus	genus	Ranunculus	3445	['Ranunculus repens', 'Ranunculus breyninus', 'Ranunculus bulbosus', 'Ranunculus polyanthemos', 'Ranunculus acris']	0.875	3440	Ranunculaceae	NA	NA	tribe	Ranunculeae	1463148	['Ranunculus fallax', 'Ranunculus confervoides', 'Ranunculus platanifolius', 'Ranunculus hyperboreus', 'Ranunculus nivalis', 'Ranunculus pygmaeus', 'Ranunculus arcticus', 'Ficaria verna', 'Ranunculus lapponicus', 'Ranunculus peltatus', 'Ranunculus trichophyllus', 'Ranunculus sabinei', 'Ranunculus glacialis', 'Ranunculus aconitifolius']	Ranunculus	Forb	atcctgctttcagaaaacaaaaagagggttcagaaagcaaagg	Merged with subset:19663		5	a
subset:104088	27830	40	27824	35	0.999784	0.875	0.843137	NA	NA	NA	NA	no rank	Mesangiospermae	1437183	[]	1	3803	Fabaceae	3883	Phaseolus	genus	Phaseolus	3883	[]	0.901961	NA	NA	NA	NA	no rank	Pentapetalae	1437201	[]	0.882353	NA	NA	NA	NA	no rank	Pentapetalae	1437201	[]	Phaseolus	Forb	atcccgttttctgaaaaaaagaaaaattcagaaagtgataataaaaaagg			7	a
subset:104201	20479	536	20319	415	0.992187	0.774254	1	3745	Rosaceae	57946	Sibbaldia	species	Sibbaldia procumbens	57947	['Sibbaldia procumbens']	1	3745	Rosaceae	NA	NA	tribe	Potentilleae	721789	[]	1	3745	Rosaceae	57946	Sibbaldia	species	Sibbaldia procumbens	57947	['Sibbaldia procumbens']	1	3745	Rosaceae	57946	Sibbaldia	species	Sibbaldia procumbens	57947	['Sibbaldia procumbens']	Sibbaldia procumbens	Forb	atcccgttttatgaaaacaaacaaaggtttcagaaagcgagaaaaaataagg			6	a
subset:104304	286	61	225	19	0.799257	0.311475	0.848101	4677	Liliaceae	82208	Gagea	genus	Gagea	82208	['Gagea serotina', 'Gagea lutea']	1	4677	Liliaceae	82208	Gagea	species	Gagea fragifera	391250	['Gagea fragifera']	1	4677	Liliaceae	82208	Gagea	species	Gagea fragifera	391250	['Gagea fragifera']	0.795181	4677	Liliaceae	82208	Gagea	species	Gagea lutea	82209	['Gagea lutea']	Gagea fragifera	Forb	atcttttttttgagaaaaaggtttaattttaattaaaattaaagtatagttttttaaactacaatcaaaaaaag	Merged with subset:10863		8	t
subset:104334	1979399	3630	1959561	3447	0.999859	0.949587	1	3745	Rosaceae	NA	NA	tribe	Maleae	721813	['Amelanchier bartramiana', 'Sorbus decora', 'Sorbus sambucifolia', 'Cotoneaster integerrimus', 'Sorbus aucuparia', 'Cotoneaster niger', 'Sorbus scopulina', 'Amelanchier alnifolia']	1	3745	Rosaceae	NA	NA	tribe	Maleae	721813	[]	1	3745	Rosaceae	NA	NA	tribe	Maleae	721813	[]	1	3745	Rosaceae	NA	NA	tribe	Maleae	721813	[]	Maleae	Shrub	atcctgttttatgaaaataaacaagggtttcataaaccgaaaataaaaaag	Merged with subset:177982, subset:169222, subset:2899, subset:59935		6	a
subset:10446	336	3	336	3	1	1	0.974359	4479	Poaceae	NA	NA	tribe	Stipeae	147383	['Piptatheropsis pungens', 'Hesperostipa comata']	1	4479	Poaceae	NA	NA	tribe	Stipeae	147383	[]	1	4479	Poaceae	NA	NA	tribe	Stipeae	147383	['Piptatherum virescens', 'Piptatherum coerulescens', 'Achnatherum calamagrostis', 'Stipa pennata', 'Achnatherum bromoides', 'Stipa capillata', 'Oloptum miliaceum', 'Piptatherum paradoxum']	0.75	NA	NA	NA	NA	no rank	Mesangiospermae	1437183	[]	Stipeae	Graminoid	atccgtgttttgagaaaacaagtggttctcgaactagag			NA	NA
subset:105091	14933	628	14610	396	0.97837	0.630573	0.977778	4037	Apiaceae	13665	Sanicula	species	Sanicula marilandica	1663604	['Sanicula marilandica']	1	4037	Apiaceae	46373	Astrantia	genus	Astrantia	46373	[]	1	4037	Apiaceae	46373	Astrantia	genus	Astrantia	46373	['Astrantia minor', 'Astrantia major', 'Astrantia bavarica']	1	4037	Apiaceae	46373	Astrantia	species	Astrantia major	52448	['Astrantia major']	Astrantia	Forb	atcctgttttccaaaaacaaacaaaggttcagaaggtgaaaaaag			5	a
subset:105529	297400	129	295582	108	0.999901	0.837209	0.897959	4731	Typhaceae	4732	Typha	species	Typha latifolia	4733	['Typha latifolia']	1	4637	Musaceae	NA	NA	family	Musaceae	4637	[]	0.897959	4731	Typhaceae	NA	NA	family	Typhaceae	4731	['Typha angustifolia', 'Typha domingensis', 'Typha laxmannii', 'Rohrbachia minima', 'Typha shuttleworthii', 'Typha latifolia']	0.897959	4731	Typhaceae	4732	Typha	species	Typha latifolia	4733	['Typha latifolia']	Musaceae	Contaminant	atccttattttgagaaaacaaaggtttataaaactagaatttaaaag	Merged with subset:160358		NA	NA
subset:105710	45871	9	45869	7	0.999956	0.777778	0.942308	4479	Poaceae	NA	NA	no rank	BOP clade	359160	[]	1	4479	Poaceae	NA	NA	no rank	BOP clade	359160	[]	0.943396	4479	Poaceae	NA	NA	family	Poaceae	4479	[]	0.943396	4479	Poaceae	NA	NA	subfamily	Pooideae	147368	[]	Poaceae	Graminoid	atccatgttttgagaaaacaagcggttctcgaactagaacccaaaggaaaag			NA	NA
subset:10580	263	15	248	4	0.942966	0.266667	1	37411	Bryaceae	65533	Rhodobryum	species	Rhodobryum roseum	65534	['Rhodobryum roseum']	1	37411	Bryaceae	65533	Rhodobryum	species	Rhodobryum roseum	65534	['Rhodobryum roseum']	0.653846	NA	NA	NA	NA	no rank	Mesangiospermae	1437183	[]	0.62963	NA	NA	NA	NA	no rank	Spermatophyta	58024	[]	Rhodobryum roseum	Moss	attttatcatatattaaaaataa			5	a
subset:10616	648	96	583	54	0.899691	0.5625	0.913793	3781	Crassulaceae	NA	NA	family	Crassulaceae	3781	['Hylotelephium telephium', 'Rhodiola rosea']	1	3781	Crassulaceae	3784	Sedum	species	Sedum album	23029	['Sedum album']	1	3781	Crassulaceae	3784	Sedum	genus	Sedum	3784	['Sedum rupestre', 'Sedum montanum', 'Sedum ochroleucum']	0.965517	3781	Crassulaceae	3784	Sedum	species	Sedum forsterianum	1155363	['Sedum forsterianum']	Sedum	Forb	atcttcttttccgaaaccaaacctaaatacaaggtttcaaaaagctagaataaaaaag			5	a
subset:106470	38	24	11	3	0.289474	0.125	0.678571	NA	NA	NA	NA	no rank	Mesangiospermae	1437183	[]	1	4609	Cyperaceae	13398	Carex	genus	Carex	13398	[]	0.696429	NA	NA	NA	NA	subclass	Petrosaviidae	1437197	['Bolboschoenus maritimus', 'Carex pauciflora', 'Eriophorum vaginatum', 'Iris tuberosa']	0.8	4609	Cyperaceae	13398	Carex	subspecies	Carex norvegica subsp. norvegica	1500773	['Carex norvegica']	Carex	Graminoid	atcttctttttgagaaaaagaaatatataaaatatttcttatctaatattaaa			5	t
subset:106719	42438	45	42370	31	0.998557	0.688889	1	4479	Poaceae	58090	Muhlenbergia	species	Muhlenbergia richardsonis	65983	['Muhlenbergia richardsonis']	1	4479	Poaceae	NA	NA	no rank	PACMAD clade	147370	[]	1	4479	Poaceae	NA	NA	no rank	PACMAD clade	147370	['Arundo donax', 'Paspalum dilatatum']	0.980769	4479	Poaceae	NA	NA	no rank	PACMAD clade	147370	['Danthonia decumbens', 'Molinia caerulea', 'Echinochloa crus-galli']	PACMAD clade		atcccttttttgaaaaacaagtggttctcaaactagaacccaaaggaaaag	Merged with subset:180577		6	t
subset:106900	325	84	225	21	0.692308	0.25	1	NA	NA	NA	NA	subclass	Dicranidae	114657	['Fissidens adianthoides', 'Dilutineuron fasciculare', 'Fissidens taxifolius']	1	NA	NA	NA	NA	subclass	Dicranidae	114657	[]	0.681818	NA	NA	NA	NA	no rank	Mesangiospermae	1437183	[]	0.681818	NA	NA	NA	NA	no rank	Mesangiospermae	1437183	[]	Dicranidae	Moss	attttatttcaaaaataa			5	a
subset:107007	3471	311	3244	155	0.935615	0.498392	1	3700	Brassicaceae	50460	Cardamine	genus	Cardamine	50460	['Cardamine microphylla', 'Cardamine umbellata', 'Cardamine bellidifolia', 'Cardamine purpurea', 'Cardamine blaisdellii', 'Cardamine pensylvanica']	1	3700	Brassicaceae	NA	NA	tribe	Cardamineae	980193	[]	1	3700	Brassicaceae	50460	Cardamine	genus	Cardamine	50460	['Cardamine enneaphyllos', 'Cardamine alpina', 'Cardamine kitaibelii', 'Cardamine pentaphyllos', 'Cardamine resedifolia', 'Cardamine trifolia', 'Cardamine plumieri']	0.979167	3700	Brassicaceae	NA	NA	family	Brassicaceae	3700	[]	Cardamine	Forb	atccttgtttacgcgaacaaaccggagtttagaaagcgagaaaaaagg			6	a
subset:107139	13927	606	13669	433	0.981475	0.714521	1	21571	Boraginaceae	192333	Myosotis	genus	Myosotis	192333	['Myosotis scorpioides', 'Myosotis laxa']	1	21571	Boraginaceae	192333	Myosotis	genus	Myosotis	192333	[]	0.93617	21571	Boraginaceae	136615	Pulmonaria	genus	Pulmonaria	136615	['Pulmonaria collina', 'Pulmonaria mollis']	1	21571	Boraginaceae	192333	Myosotis	species	Myosotis laxa	192342	['Myosotis laxa']	Myosotis laxa	Forb	atccggttttccgaaaacaaacaaaagttgaaaaagaaaaaaggaag			5	a
subset:1072	1583	370	1280	139	0.808591	0.375676	1	4033	Oxalidaceae	4034	Oxalis	species	Oxalis acetosella	341461	['Oxalis acetosella']	1	4033	Oxalidaceae	4034	Oxalis	genus	Oxalis	4034	[]	1	4033	Oxalidaceae	4034	Oxalis	genus	Oxalis	4034	['Oxalis articulata', 'Oxalis acetosella']	1	4033	Oxalidaceae	4034	Oxalis	species	Oxalis acetosella	341461	['Oxalis acetosella']	Oxalis	Forb	atcctcttttccgaaaacaaacaaagttttcgaaagcgagaataaaaaag			6	a
subset:107481	5538	191	4897	56	0.884254	0.293194	1	4381	Campanulaceae	40568	Campanula	species	Campanula rotundifolia	239422	['Campanula rotundifolia']	1	4381	Campanulaceae	40568	Campanula	genus	Campanula	40568	[]	1	4381	Campanulaceae	40568	Campanula	genus	Campanula	40568	['Campanula fritschii', 'Campanula bertolae', 'Campanula rotundifolia', 'Campanula sabatia']	0.98	4381	Campanulaceae	40568	Campanula	genus	Campanula	40568	['Campanula lasiocarpa', 'Campanula barbata', 'Campanula glomerata', 'Campanula alaskana', 'Campanula latifolia', 'Campanula persicifolia', 'Campanula trachelium', 'Campanula rotundifolia']	Campanula	Forb	atccggttttctgacaataacaaaaggttcagaaaacgaaaatcaaaaag			5	a
subset:107677	6161848	4278	6161668	4206	0.999971	0.98317	1	3688	Salicaceae	NA	NA	tribe	Saliceae	238069	[]	1	3688	Salicaceae	NA	NA	tribe	Saliceae	238069	[]	1	3688	Salicaceae	40685	Salix	genus	Salix	40685	[]	1	3688	Salicaceae	NA	NA	tribe	Saliceae	238069	[]	Salix	Shrub	atcctatttttcgaaaacaaacaaaggttcataaagacagaataagaatacaaaag			5	t
subset:107698	497	52	464	30	0.933602	0.576923	0.918367	21472	Gentianaceae	21496	Gentiana	species	Gentiana glauca	669699	['Gentiana glauca']	1	21472	Gentianaceae	21496	Gentiana	species	Gentiana clusii	49942	['Gentiana clusii']	1	21472	Gentianaceae	21496	Gentiana	species	Gentiana clusii	49942	['Gentiana clusii']	0.958333	21472	Gentianaceae	21496	Gentiana	species	Gentiana pneumonanthe	49950	['Gentiana pneumonanthe']	Gentiana clusii	Forb	atcctatttttgaaaaagcaaaaagaaaggattagaaagaaataaag			5	t
subset:107833	19874	656	19562	429	0.984301	0.653963	1	3745	Rosaceae	3754	Prunus	genus	Prunus	3754	['Prunus pensylvanica', 'Prunus padus', 'Prunus virginiana']	1	3745	Rosaceae	3754	Prunus	genus	Prunus	3754	[]	1	3745	Rosaceae	3754	Prunus	genus	Prunus	3754	['Prunus mahaleb', 'Prunus brigantina', 'Prunus serotina', 'Prunus fruticosa', 'Prunus laurocerasus', 'Prunus avium', 'Prunus spinosa', 'Prunus padus']	1	3745	Rosaceae	3754	Prunus	genus	Prunus	3754	['Prunus padus', 'Prunus avium', 'Prunus domestica']	Prunus	Shrub	atcctgttttattaaaacaaacaagggtttcataaaccgagaataaaaaag			6	a
subset:107835	1879	53	1797	34	0.979575	0.641509	0.97619	4206	Adoxaceae	4204	Viburnum	species	Viburnum edule	237934	['Viburnum edule']	1	4206	Adoxaceae	4204	Viburnum	genus	Viburnum	4204	[]	1	4206	Adoxaceae	4204	Viburnum	species	Viburnum lantana	237945	['Viburnum lantana']	0.863636	21571	Boraginaceae	NA	NA	family	Boraginaceae	21571	['Myosotis arvensis', 'Lithospermum officinale', 'Buglossoides arvensis', 'Myosotis laxa']	Viburnum lantana	Shrub	atcctgttttccgaaaacaaacaaagaagcgaaaaaaaaaag	Merged with subset:94389, subset:69979, subset:61765		10	a
subset:108280	1316	256	1054	94	0.823435	0.367188	1	4345	Ericaceae	13650	Pyrola	genus	Pyrola	13650	['Pyrola minor', 'Pyrola media']	1	4345	Ericaceae	NA	NA	tribe	Pyroleae	217038	[]	1	4345	Ericaceae	13650	Pyrola	species	Pyrola media	642534	['Pyrola media']	1	4345	Ericaceae	13650	Pyrola	species	Pyrola minor	93826	['Pyrola minor']	Pyrola media	Forb	atcttttttttttaatttttgtttgttttcgaaaaaaaagg	Merged with subset:86587		10	t
subset:108345	1014	72	973	45	0.959566	0.625	1	65550	Grimmiaceae	115593	Grimmia	species	Grimmia ramondii	226483	['Grimmia ramondii']	1	65550	Grimmiaceae	115593	Grimmia	genus	Grimmia	115593	[]	0.666667	703407	Montiaceae	107590	Montia	subspecies	Montia fontana subsp. chondrosperma	1533220	['Montia fontana']	0.666667	703407	Montiaceae	NA	NA	family	Montiaceae	703407	['Claytonia perfoliata', 'Montia fontana', 'Claytonia sarmentosa', 'Claytonia scammaniana', 'Claytonia eschscholtzii', 'Claytonia tuberosa']	Grimmia ramondii	Moss	atcttagaaaataa			NA	NA
subset:108589	401	60	352	22	0.877805	0.366667	0.975309	4609	Cyperaceae	1122271	Blysmopsis	species	Blysmopsis rufa	1122272	['Blysmopsis rufa']	1	4609	Cyperaceae	130936	Blysmus	species	Blysmus compressus	130937	['Blysmus compressus']	1	4609	Cyperaceae	130936	Blysmus	species	Blysmus compressus	130937	['Blysmus compressus']	0.975309	4609	Cyperaceae	1122271	Blysmopsis	species	Blysmopsis rufa	1122272	['Blysmopsis rufa']	Blysmus compressus	Forb	atcttttttttgagaaaatgaaatatataaaatcttatttattattttaaataaagataatatttattatctaatattcaa			8	t
subset:108686	3657	661	3292	393	0.903618	0.604037	1	3792	Saxifragaceae	23242	Chrysosplenium	genus	Chrysosplenium	23242	['Chrysosplenium tetrandrum', 'Chrysosplenium wrightii', 'Chrysosplenium alternifolium']	1	NA	NA	NA	NA	no rank	Pentapetalae	1437201	[]	1	3792	Saxifragaceae	23242	Chrysosplenium	species	Chrysosplenium alternifolium	80774	['Chrysosplenium alternifolium']	1	3792	Saxifragaceae	23242	Chrysosplenium	genus	Chrysosplenium	23242	['Chrysosplenium tetrandrum', 'Chrysosplenium wrightii']	Chrysosplenium alternifolium	Forb	atcctgttttacgaaaacaaaacacaaaggttcagaaaaagagaataaaaaaaagg	Merged with subset:23011		5	a
subset:108815	224	43	126	4	0.5625	0.0930233	0.980769	4479	Poaceae	NA	NA	subfamily	Pooideae	147368	['Glyceria notata', 'Glyceria borealis', 'Glyceria striata', 'Glyceria lithuanica', 'Nardus stricta', 'Schizachne purpurascens', 'Glyceria fluitans', 'Brachypodium pinnatum']	1	4479	Poaceae	NA	NA	subfamily	Bambusoideae	147366	[]	0.980769	4479	Poaceae	NA	NA	subfamily	Pooideae	147368	['Brachypodium sylvaticum', 'Brachypodium distachyon', 'Glyceria notata', 'Nardus stricta', 'Glyceria striata', 'Brachypodium rupestre', 'Brachypodium phoenicoides', 'Melica minuta', 'Melica transsilvanica', 'Glyceria fluitans', 'Melica ciliata', 'Brachypodium pinnatum']	0.980769	4479	Poaceae	NA	NA	subfamily	Pooideae	147368	['Glyceria fluitans', 'Nardus stricta', 'Melica uniflora', 'Brachypodium pinnatum']	Pooideae	Graminoid	atctgtgttttgagaaaacaagtggttctcgaactagaatccaaaggaaaag			NA	NA
subset:109104	2827	420	2201	133	0.778564	0.316667	1	3745	Rosaceae	57946	Sibbaldia	genus	Sibbaldia	57946	['Sibbaldia procumbens', 'Sibbaldia retusa']	1	3745	Rosaceae	NA	NA	subtribe	Fragariinae	1184124	[]	0.980769	3745	Rosaceae	NA	NA	subfamily	Rosoideae	171638	[]	1	3745	Rosaceae	57946	Sibbaldia	species	Sibbaldia retusa	57934	['Sibbaldia retusa']	Fragariinae	Forb	atcccgttttatgaaaacaaacaaaggtttcagaaagcgagaataaataagg			NA	NA
subset:109299	23	4	23	4	1	1	1	67406	Meesiaceae	67407	Meesia	species	Meesia triquetra	146577	['Meesia triquetra']	1	67406	Meesiaceae	67407	Meesia	species	Meesia triquetra	146577	['Meesia triquetra']	0.695652	NA	NA	NA	NA	no rank	Mesangiospermae	1437183	[]	0.681818	13828	Ophioglossaceae	NA	NA	family	Ophioglossaceae	13828	['Botrychium lanceolatum', 'Ophioglossum vulgatum', 'Sceptridium multifidum', 'Botrychium simplex']	Meesia triquetra	Moss	atcttatttcatttaaaaatga			5	a
subset:109840	572	19	565	14	0.987762	0.736842	0.930233	NA	NA	NA	NA	order	Lamiales	4143	[]	1	21910	Verbenaceae	NA	NA	tribe	Verbeneae	908225	[]	1	21910	Verbenaceae	22002	Verbena	species	Verbena officinalis	79772	['Verbena officinalis']	0.930233	NA	NA	NA	NA	order	Lamiales	4143	[]	Verbena officinalis	Forb	atcctgttttctcaaaacaaaggttcagaaaacgacaaagagg			NA	NA
subset:109894	85187	2029	70854	592	0.831747	0.291769	0.977778	4037	Apiaceae	NA	NA	subfamily	Apioideae	241778	[]	1	4037	Apiaceae	82092	Meum	species	Meum athamanticum	82093	['Meum athamanticum']	1	4037	Apiaceae	82092	Meum	species	Meum athamanticum	82093	['Meum athamanticum']	0.977778	4037	Apiaceae	NA	NA	subfamily	Apioideae	241778	[]	Meum athamanticum	Forb	atcctattttccaaaaacaaacaaaggcctagaaggtgaaaaaag			5	a
subset:110398	394	59	355	30	0.901015	0.508475	0.982456	21472	Gentianaceae	21496	Gentiana	genus	Gentiana	21496	['Gentiana nivalis', 'Gentiana verna']	1	21472	Gentianaceae	21496	Gentiana	species	Gentiana brachyphylla	49939	['Gentiana brachyphylla']	0.982456	21472	Gentianaceae	21496	Gentiana	genus	Gentiana	21496	[]	0.824561	21472	Gentianaceae	NA	NA	tribe	Gentianeae	303185	['Gentianella campestris', 'Gentiana algida', 'Gentiana pneumonanthe']	Gentiana brachyphylla	Forb	atcctagttttcgaaaaagcaaaaagaaaggcttagaaagaaatgaaagacataaag			5	a
subset:110567	2208733	3258	2203294	2902	0.999767	0.890731	1	4345	Ericaceae	13749	Vaccinium	species	Vaccinium uliginosum	190548	['Vaccinium uliginosum']	1	4345	Ericaceae	13749	Vaccinium	genus	Vaccinium	13749	[]	1	4345	Ericaceae	13749	Vaccinium	genus	Vaccinium	13749	['Vaccinium gaultherioides', 'Vaccinium uliginosum']	1	4345	Ericaceae	13749	Vaccinium	species	Vaccinium uliginosum	190548	['Vaccinium uliginosum']	Vaccinium	Shrub	atccttctttttggcaaacaaataaagattccgaaagaaataagg			5	t
subset:110746	45642	1193	45238	914	0.991149	0.766136	1	24966	Rubiaceae	25168	Galium	genus	Galium	25168	['Galium verum', 'Galium uliginosum', 'Galium ruthenicum']	1	24966	Rubiaceae	25168	Galium	genus	Galium	25168	[]	1	24966	Rubiaceae	25168	Galium	genus	Galium	25168	[]	1	24966	Rubiaceae	25168	Galium	genus	Galium	25168	['Galium saxatile', 'Galium uliginosum', 'Galium valdepilosum', 'Galium mollugo', 'Galium verum', 'Galium odoratum']	Galium	Forb	atcctattttccgaaaacaaagtgaaaagggg			NA	NA
subset:110945	1605	170	1314	72	0.818692	0.423529	0.955556	NA	NA	NA	NA	order	Lamiales	4143	['Castilleja elegans', 'Castilleja pallida', 'Castilleja septentrionalis', 'Castilleja caudata', 'Castilleja hyperborea', 'Castilleja raupii', 'Glechoma hederacea']	1	4136	Lamiaceae	NA	NA	tribe	Mentheae	216718	[]	1	4136	Lamiaceae	NA	NA	tribe	Mentheae	216718	['Satureja hortensis', 'Clinopodium alpinum']	0.977778	4136	Lamiaceae	NA	NA	tribe	Mentheae	216718	['Clinopodium acinos', 'Thymus pulegioides']	Mentheae	Forb	atcctgttttctcaaaacaaaggtttcaaaaaacgaaaaaaaaag			6	a
subset:111485	8155	24	8150	21	0.999387	0.875	1	280795	Antheliaceae	209788	Hygrobiella	species	Hygrobiella laxifolia	209789	['Hygrobiella laxifolia']	1	NA	NA	NA	NA	subclass	Jungermanniidae	186782	[]	0.615385	3256	Equisetaceae	3257	Equisetum	genus	Equisetum	3257	['Equisetum fluviatile', 'Equisetum pratense', 'Equisetum palustre', 'Equisetum ramosissimum', 'Equisetum hyemale', 'Equisetum arvense', 'Equisetum telmateia', 'Equisetum variegatum', 'Equisetum sylvaticum']	0.615385	3256	Equisetaceae	3257	Equisetum	genus	Equisetum	3257	['Equisetum fluviatile', 'Equisetum pratense', 'Equisetum palustre', 'Equisetum hyemale', 'Equisetum arvense', 'Equisetum telmateia', 'Equisetum scirpoides', 'Equisetum variegatum', 'Equisetum sylvaticum']	Hygrobiella laxifolia	Liverwort	attttgttcataa			NA	NA
subset:112568	8723	439	8156	257	0.934999	0.585421	0.980769	3745	Rosaceae	NA	NA	subfamily	Rosoideae	171638	[]	0.980769	3745	Rosaceae	NA	NA	subfamily	Rosoideae	171638	['Spenceria ramalana', 'Potentilla fragiformis', 'Potentilla argentea', 'Potentilla recta', 'Potentilla persica', 'Potentilla ancistrifolia', 'Potentilla subvahliana']	1	3745	Rosaceae	23204	Potentilla	genus	Potentilla	23204	['Potentilla frigida', 'Potentilla grandiflora']	0.980769	3745	Rosaceae	NA	NA	subfamily	Rosoideae	171638	[]	Potentilla	Forb	atcccgttttatgaaaacaaacaggggtttcataaagcgagaataaataaag			NA	NA
subset:112614	1060	118	973	54	0.917925	0.457627	1	NA	NA	NA	NA	superkingdom	Eukaryota	2759	['Encalypta longicollis', 'Encalypta streptocarpa', 'Encalypta rhaptocarpa']	1	NA	NA	NA	NA	class	Bryopsida	3214	[]	0.631579	NA	NA	NA	NA	no rank	Euphyllophyta	78536	['Botrypus virginianus', 'Botrychium simplex', 'Ophioglossum vulgatum', 'Lemna minuta', 'Botrychium lunaria', 'Sceptridium multifidum']	0.631579	NA	NA	NA	NA	no rank	Euphyllophyta	78536	['Botrychium lanceolatum', 'Ophioglossum vulgatum', 'Thuja plicata', 'Sceptridium multifidum', 'Botrychium simplex']	Bryopsida	Moss	attttattttaaaagtaa			NA	NA
subset:113282	123656	1590	122962	1318	0.996588	0.828931	1	14101	Juncaceae	46322	Luzula	species	Luzula parviflora	46323	['Luzula parviflora']	1	14101	Juncaceae	46322	Luzula	genus	Luzula	46322	[]	1	14101	Juncaceae	46322	Luzula	genus	Luzula	46322	['Luzula lutea', 'Luzula luzuloides']	1	14101	Juncaceae	46322	Luzula	genus	Luzula	46322	['Luzula parviflora', 'Luzula luzuloides']	Luzula	Graminoid	atcttaatctggagaaaatttgtttctctataaaaactagaatcaaaaag	Merged with subset:12133, subset:114376		5	a
subset:113566	6444	553	1170	13	0.181564	0.0235081	0.954545	4136	Lamiaceae	NA	NA	family	Lamiaceae	4136	['Thymus oxyodontus', 'Thymus serpyllum', 'Thymus praecox', 'Lamium album']	1	55434	Juncaginaceae	55500	Triglochin	species	Triglochin maritima	55501	['Triglochin maritima']	0.954545	4136	Lamiaceae	NA	NA	family	Lamiaceae	4136	['Thymus pulegioides', 'Thymus odoratissimus', 'Lamium album', 'Thymus vulgaris', 'Nepeta cataria', 'Thymus longicaulis', 'Thymus oenipontanus', 'Origanum vulgare', 'Salvia glutinosa', 'Thymus praecox', 'Nepeta nepetella']	0.954545	4136	Lamiaceae	NA	NA	family	Lamiaceae	4136	['Origanum vulgare', 'Thymus serpyllum', 'Thymus praecox', 'Lamium album']	Lamiaceae	Forb	atcttgttttctcaaaacaaag			NA	NA
subset:114885	1842	128	1784	83	0.968512	0.648438	0.844828	NA	NA	NA	NA	no rank	Pentapetalae	1437201	[]	1	3503	Fagaceae	21019	Castanea	genus	Castanea	21019	[]	1	3503	Fagaceae	21019	Castanea	species	Castanea sativa	21020	['Castanea sativa']	0.844828	3792	Saxifragaceae	NA	NA	family	Saxifragaceae	3792	[]	Castanea sativa	Tree	atcctattttacgaaaacaaataagggttcagaagaaagcgagaataaaaaaaag			8	a
subset:115419	55964	1470	54660	1245	0.993796	0.846939	0.966102	3792	Saxifragaceae	3798	Saxifraga	genus	Saxifraga	3798	['Saxifraga eschscholtzii', 'Saxifraga aizoides']	1	3792	Saxifragaceae	3798	Saxifraga	species	Saxifraga taygetea	1616253	['Saxifraga taygetea']	1	3792	Saxifragaceae	3798	Saxifraga	species	Saxifraga rotundifolia	23265	['Saxifraga rotundifolia']	0.966667	3792	Saxifragaceae	3798	Saxifraga	species	Saxifraga rotundifolia	23265	['Saxifraga rotundifolia']	Saxifraga rotundifolia	Forb	atcctgttttaagaaagcaaaacacaagagttcagaaaaagcgaataaaaaaaaagaag	Merged with subset:190249, subset:114944, subset:154497		5	a
subset:115490	37946	1254	37326	850	0.98455	0.677831	1	37411	Bryaceae	NA	NA	family	Bryaceae	37411	['Ptychostomum arcticum', 'Rosulabryum elegans', 'Bryum pseudotriquetrum']	1	37411	Bryaceae	NA	NA	family	Bryaceae	37411	[]	0.692308	NA	NA	NA	NA	no rank	Mesangiospermae	1437183	[]	0.653846	NA	NA	NA	NA	no rank	Spermatophyta	58024	[]	Bryaceae	Moss	attttattgtctattaaaaataa	Merged with subset:141660		5	a
subset:115602	858	14	858	14	1	1	0.75	NA	NA	NA	NA	no rank	Mesangiospermae	1437183	[]	1	3629	Malvaceae	3640	Theobroma	genus	Theobroma	3640	[]	0.833333	NA	NA	NA	NA	no rank	malvids	91836	[]	0.814286	3629	Malvaceae	96479	Malva	species	Malva pusilla	96480	['Malva pusilla']	Malvaceae	Contaminant	atcctattattttattattttacgaaactaaacaaaggttcagcaagcgagaataataaaaaaag			7	a
subset:11571	3997	131	3924	78	0.981736	0.59542	0.851852	4274	Polygalaceae	4275	Polygala	genus	Polygala	4275	['Polygala comosa', 'Polygala amarella']	1	4274	Polygalaceae	4275	Polygala	species	Polygala chamaebuxus	58882	['Polygala chamaebuxus']	1	4274	Polygalaceae	4275	Polygala	species	Polygala chamaebuxus	58882	['Polygala chamaebuxus']	0.851852	4274	Polygalaceae	4275	Polygala	genus	Polygala	4275	['Polygala vulgaris', 'Polygala amarella']	Polygala chamaebuxus	Forb	atcccactttccgaaaaaaaaaaataaagacgggttcggcacgaaaaaaagag			11	a
subset:115715	1006	80	975	57	0.969185	0.7125	0.982456	3568	Caryophyllaceae	3573	Silene	species	Silene acaulis	39862	['Silene acaulis']	1	3568	Caryophyllaceae	3573	Silene	species	Silene acaulis	39862	['Silene acaulis']	0.982456	3568	Caryophyllaceae	3573	Silene	species	Silene acaulis	39862	['Silene acaulis']	0.982456	3568	Caryophyllaceae	3573	Silene	species	Silene acaulis	39862	['Silene acaulis']	Silene acaulis	Forb	ctccttttattttccttttttttcaaaagcaaagatgaagaaagcaagaaaaaaagg			8	t
subset:115723	162	11	160	9	0.987654	0.818182	1	3745	Rosaceae	23224	Spiraea	genus	Spiraea	23224	['Spiraea stevenii', 'Spiraea media', 'Spiraea dahurica']	1	3745	Rosaceae	23224	Spiraea	genus	Spiraea	23224	[]	1	3745	Rosaceae	23224	Spiraea	species	Spiraea decumbens	409508	['Spiraea decumbens']	1	3745	Rosaceae	23224	Spiraea	genus	Spiraea	23224	['Spiraea betulifolia', 'Spiraea media', 'Spiraea chamaedryfolia']	Spiraea decumbens	Forb	atcctgttttatgaaaacaagcaagggtttcataaactcataaaccgagaataaaagag			NA	NA
subset:116167	264	3	264	3	1	1	0.777778	NA	NA	NA	NA	order	Caryophyllales	3524	[]	1	4642	Zingiberaceae	NA	NA	family	Zingiberaceae	4642	[]	0.777778	NA	NA	NA	NA	no rank	Mesangiospermae	1437183	[]	0.777778	NA	NA	NA	NA	order	Caryophyllales	3524	[]	Zingiberaceae	Contaminant	atccttagttttatcaaactagaataaaaaaaag			8	a
subset:116177	82417	2232	81141	1511	0.993645	0.806314	1	91896	Orobanchaceae	46053	Euphrasia	genus	Euphrasia	46053	['Euphrasia wettsteinii', 'Euphrasia hudsoniana', 'Euphrasia stricta', 'Euphrasia subarctica']	1	91896	Orobanchaceae	46053	Euphrasia	genus	Euphrasia	46053	[]	1	91896	Orobanchaceae	46053	Euphrasia	genus	Euphrasia	46053	['Euphrasia rostkoviana', 'Euphrasia minima', 'Euphrasia pectinata', 'Euphrasia picta', 'Euphrasia hirtella', 'Euphrasia alpina', 'Euphrasia christii', 'Euphrasia cisalpina', 'Euphrasia fennica']	1	91896	Orobanchaceae	46053	Euphrasia	genus	Euphrasia	46053	['Euphrasia frigida', 'Euphrasia salisburgensis', 'Euphrasia wettsteinii', 'Euphrasia stricta', 'Euphrasia arctica', 'Euphrasia scottica', 'Euphrasia nemorosa', 'Euphrasia micrantha']	Euphrasia	Forb	atcctgttttttccaaacaaagattcagaaaacgaaaaaaag	Merged with subset:122251, subset:177122		6	t
subset:116344	168	47	115	14	0.684524	0.297872	0.902439	NA	NA	NA	NA	order	Lamiales	4143	['Callitriche cophocarpa', 'Linaria vulgaris', 'Castilleja septentrionalis', 'Littorella uniflora', 'Hippuris tetraphylla', 'Scutellaria galericulata', 'Plantago lanceolata', 'Hippuris vulgaris', 'Lycopus uniflorus', 'Scrophularia nodosa', 'Prunella vulgaris', 'Limosella aquatica']	1	4144	Oleaceae	13596	Ligustrum	genus	Ligustrum	13596	[]	1	4144	Oleaceae	13596	Ligustrum	species	Ligustrum lucidum	458695	['Ligustrum lucidum']	1	4144	Oleaceae	13596	Ligustrum	species	Ligustrum vulgare	13597	['Ligustrum vulgare']	Ligustrum lucidum	Forb	atcctgttttcccaaaataaaggttcagaaagaaaaaag			6	a
subset:116699	198	21	140	9	0.707071	0.428571	0.842105	NA	NA	NA	NA	no rank	Mesangiospermae	1437183	[]	1	3503	Fagaceae	3511	Quercus	varietas	Quercus mongolica var. grosseserrata	127553	['Quercus mongolica']	0.981481	3503	Fagaceae	3511	Quercus	genus	Quercus	3511	['Quercus pubescens', 'Quercus petraea', 'Quercus robur', 'Quercus rubra', 'Quercus ilex', 'Quercus coccifera']	0.851852	NA	NA	NA	NA	no rank	Mesangiospermae	1437183	[]	Quercus	Tree	atcctattttacgaaaacaaataaaggttcagaagaaagcaagaataaaaaaag			7	a
subset:116816	1753	136	1618	68	0.950507	0.5	0.901961	NA	NA	NA	NA	no rank	Mesangiospermae	1437183	[]	1	3602	Vitaceae	NA	NA	family	Vitaceae	3602	[]	1	3602	Vitaceae	NA	NA	family	Vitaceae	3602	['Vitis vinifera', 'Parthenocissus tricuspidata', 'Parthenocissus inserta', 'Parthenocissus quinquefolia']	0.901961	NA	NA	NA	NA	no rank	Mesangiospermae	1437183	[]	Vitaceae	Shrub	atcctgttttccgaaaacaaccaagggttcagaaaacgataataaaaaaag	Merged with subset:131830		7	a
subset:116979	243454	1668	240599	1279	0.994934	0.766787	1	4210	Asteraceae	13464	Crepis	species	Crepis paludosa	310247	['Crepis paludosa']	1	4210	Asteraceae	NA	NA	family	Asteraceae	4210	[]	1	4210	Asteraceae	13464	Crepis	species	Crepis paludosa	310247	['Crepis paludosa']	1	4210	Asteraceae	13464	Crepis	species	Crepis paludosa	310247	['Crepis paludosa']	Crepis paludosa	Forb	atcacgttttccgaaaacaaaaaaagattcagaaagcgaaaatcaaaaag	Merged with subset:116980		7	a
subset:117043	227	87	142	17	0.625551	0.195402	1	3227	Mniaceae	NA	NA	family	Mniaceae	3227	['Mnium marginatum', 'Mnium stellare', 'Pseudobryum cinclidioides']	1	3227	Mniaceae	NA	NA	family	Mniaceae	3227	[]	0.68	NA	NA	NA	NA	no rank	Tracheophyta	58023	[]	0.68	NA	NA	NA	NA	no rank	Tracheophyta	58023	[]	Mniaceae	Moss	attttattttatttgagaatga			NA	NA
subset:117045	25508	1206	24843	780	0.97393	0.646766	1	3934	Onagraceae	13054	Epilobium	species	Epilobium alsinifolium	669676	['Epilobium alsinifolium']	1	3934	Onagraceae	13054	Epilobium	genus	Epilobium	13054	[]	1	3934	Onagraceae	13054	Epilobium	genus	Epilobium	13054	['Epilobium alpestre', 'Epilobium hirsutum', 'Epilobium alsinifolium', 'Epilobium parviflorum', 'Epilobium tetragonum']	1	3934	Onagraceae	13054	Epilobium	genus	Epilobium	13054	['Epilobium alsinifolium', 'Epilobium obscurum', 'Epilobium parviflorum']	Epilobium	Forb	atcctattttacgaaaaccagcaccgggggtttagaaagcgataaaaaaaaag			5	g
subset:11769	7149	579	5517	168	0.771716	0.290155	1	4479	Poaceae	4544	Poa	genus	Poa	4544	['Poa supina', 'Poa annua']	1	4479	Poaceae	4544	Poa	genus	Poa	4544	[]	1	4479	Poaceae	4544	Poa	species	Poa annua	93036	['Poa annua']	1	4479	Poaceae	368337	Catabrosa	species	Catabrosa aquatica	368338	['Catabrosa aquatica']	Poa annua	Graminoid	atccatgttttgagaaaacaagggggttctcgaactagaatacaaaggaaaag			5	g
subset:118017	297798	1902	297337	1571	0.998452	0.825973	1	91896	Orobanchaceae	46051	Bartsia	species	Bartsia alpina	46052	['Bartsia alpina']	1	91896	Orobanchaceae	46051	Bartsia	species	Bartsia alpina	46052	['Bartsia alpina']	1	91896	Orobanchaceae	46051	Bartsia	species	Bartsia alpina	46052	['Bartsia alpina']	0.955556	91896	Orobanchaceae	46059	Rhinanthus	genus	Rhinanthus	46059	['Rhinanthus alectorolophus', 'Rhinanthus serotinus', 'Rhinanthus minor']	Bartsia alpina	Forb	atcctgttttcttaaaacaaagattcagaaaacgaaaaataaag			5	a
subset:118179	1091	135	978	51	0.896425	0.377778	0.948276	3781	Crassulaceae	NA	NA	family	Crassulaceae	3781	['Hylotelephium telephium', 'Rhodiola rosea']	1	3781	Crassulaceae	3784	Sedum	species	Sedum album	23029	['Sedum album']	1	3781	Crassulaceae	3784	Sedum	species	Sedum album	23029	['Sedum album']	0.948276	3781	Crassulaceae	NA	NA	family	Crassulaceae	3781	['Sedum forsterianum', 'Rhodiola quadrifida', 'Rhodiola rosea']	Sedum album	Forb	atcttcttttccgaaaccaaacccagatacaggggtttaaaaagcgagaataaaaaag			5	a
subset:11823	135929	881	135289	617	0.997308	0.700341	1	14101	Juncaceae	1674043	Oreojuncus	species	Oreojuncus trifidus	223681	['Oreojuncus trifidus']	1	14101	Juncaceae	1674043	Oreojuncus	genus	Oreojuncus	1674043	[]	1	14101	Juncaceae	1674043	Oreojuncus	genus	Oreojuncus	1674043	['Oreojuncus trifidus', 'Oreojuncus monanthos']	1	14101	Juncaceae	1674043	Oreojuncus	species	Oreojuncus trifidus	223681	['Oreojuncus trifidus']	Oreojuncus	Graminoid	atctttcttttgagaaaattcgtttttatagaaaaactagaatcaaaaaa	Merged with subset:157473		5	t
subset:118302	121	91	18	5	0.14876	0.0549451	0.980769	4200	Caprifoliaceae	105905	Succisa	species	Succisa pratensis	105906	['Succisa pratensis']	1	4200	Caprifoliaceae	183562	Lomelosia	species	Lomelosia cretica	398310	['Lomelosia cretica']	1	4200	Caprifoliaceae	183562	Lomelosia	species	Lomelosia graminifolia	596804	['Lomelosia graminifolia']	0.980769	4200	Caprifoliaceae	105905	Succisa	species	Succisa pratensis	105906	['Succisa pratensis']	Lomelosia graminifolia	Forb	atccagttttccgaaaacaaacaagggttcagaaagctaaaaaaaaaaaag	New sequence, requires checking.		12	a
subset:118429	22829	1156	21818	577	0.971853	0.552861	1	3792	Saxifragaceae	759618	Micranthes	species	Micranthes stellaris	90614	['Micranthes stellaris']	1	3792	Saxifragaceae	759618	Micranthes	species	Micranthes stellaris	90614	['Micranthes stellaris']	1	3792	Saxifragaceae	759618	Micranthes	species	Micranthes stellaris	90614	['Micranthes stellaris']	1	3792	Saxifragaceae	759618	Micranthes	species	Micranthes stellaris	90614	['Micranthes stellaris']	Micranthes stellaris	Forb	atcctgttttctaaaaaaaagg	Merged with subset:145203		8	a
subset:11844	214	11	207	6	0.96729	0.545455	1	3220	Dicranaceae	52977	Dicranella	genus	Dicranella	52977	[]	1	NA	NA	NA	NA	order	Bryales	3226	[]	0.666667	13828	Ophioglossaceae	NA	NA	family	Ophioglossaceae	13828	['Botrypus virginianus', 'Sceptridium multifidum', 'Ophioglossum vulgatum', 'Botrychium simplex', 'Botrychium lunaria']	0.666667	13828	Ophioglossaceae	NA	NA	family	Ophioglossaceae	13828	['Botrychium lanceolatum', 'Ophioglossum vulgatum', 'Sceptridium multifidum', 'Botrychium simplex']	Dicranella	Moss	attttatttttaaataa			5	t
subset:118787	208552	1390	208153	1104	0.998087	0.794245	1	3745	Rosaceae	48230	Dryas	genus	Dryas	48230	['Dryas ajanensis', 'Dryas grandis', 'Dryas punctata', 'Dryas drummondii', 'Dryas integrifolia', 'Dryas octopetala', 'Dryas incisa']	1	3745	Rosaceae	NA	NA	subfamily	Dryadoideae	721791	[]	1	3745	Rosaceae	48230	Dryas	species	Dryas octopetala	57948	['Dryas octopetala']	1	3745	Rosaceae	48230	Dryas	genus	Dryas	48230	['Dryas octopetala', 'Dryas integrifolia', 'Dryas drummondii', 'Dryas ajanensis', 'Dryas alaskensis']	Dryas octopetala	Shrub	atcctgttttatgaaaacaaacaagggtttcagaaagcgcgaataaaaagg			5	a
subset:118815	1994	200	1879	112	0.942327	0.56	1	4004	Linaceae	4005	Linum	species	Linum catharticum	524254	['Linum catharticum']	1	4004	Linaceae	NA	NA	family	Linaceae	4004	[]	1	4004	Linaceae	4005	Linum	species	Linum catharticum	524254	['Linum catharticum']	1	4004	Linaceae	4005	Linum	species	Linum catharticum	524254	['Linum catharticum']	Linum catharticum	Forb	atcctgttttccgaaaaaaattcctaaagacagaataaaacag			7	a
subset:118883	63021	793	58896	296	0.934546	0.373266	1	16362	Potamogetonaceae	13228	Potamogeton	genus	Potamogeton	13228	['Potamogeton perfoliatus', 'Potamogeton nodosus', 'Potamogeton lucens', 'Potamogeton alpinus', 'Potamogeton gramineus']	1	16362	Potamogetonaceae	13228	Potamogeton	genus	Potamogeton	13228	[]	1	16362	Potamogetonaceae	13228	Potamogeton	genus	Potamogeton	13228	['Potamogeton nodosus', 'Potamogeton polygonifolius', 'Potamogeton lucens', 'Potamogeton coloratus', 'Potamogeton gramineus', 'Potamogeton x nitens']	1	16362	Potamogetonaceae	13228	Potamogeton	species	Potamogeton gramineus	55319	['Potamogeton gramineus']	Potamogeton	Aquatic	atccctgttttgagaaaaaagggtttattttctctatttcgaattttctattatatagaaattcgaaaataacaatttaaaaaagg			6	a
subset:119031	28052	421	27801	308	0.995294	0.765903	1	13795	Andreaeaceae	13796	Andreaea	genus	Andreaea	13796	['Andreaea rupestris']	1	13795	Andreaeaceae	13796	Andreaea	species	Andreaea rupestris	13797	['Andreaea rupestris']	0.75	NA	NA	NA	NA	no rank	Mesangiospermae	1437183	[]	0.724138	NA	NA	NA	NA	no rank	Mesangiospermae	1437183	[]	Andreaea rupestris	Moss	atcctatttctcggaaataagaaataa	Merged with subset:124452		NA	NA
subset:119053	37464	10	37464	10	1	1	0.744186	3367	Cupressaceae	13100	Juniperus	genus	Juniperus	13100	['Juniperus horizontalis', 'Juniperus communis']	1	3362	Podocarpaceae	3363	Podocarpus	genus	Podocarpus	3363	[]	0.744186	3367	Cupressaceae	NA	NA	family	Cupressaceae	3367	['Juniperus sabina', 'Juniperus oxycedrus', 'Juniperus communis', 'Juniperus thurifera', 'Juniperus phoenicea', 'Cupressus sempervirens']	0.744186	3367	Cupressaceae	13100	Juniperus	varietas	Juniperus communis var. saxatilis	244309	['Juniperus communis']	Cupressaceae	Tree	atctggtttctaggagcaaaagttttcctcctagagagg			NA	NA
subset:119113	279	100	196	30	0.702509	0.3	1	984509	Lophocoleaceae	70556	Chiloscyphus	species	Chiloscyphus polyanthos	70557	['Chiloscyphus polyanthos']	0.944444	NA	NA	NA	NA	order	Jungermanniales	3199	['Chiloscyphus polyanthos']	0.7	13828	Ophioglossaceae	NA	NA	family	Ophioglossaceae	13828	['Botrypus virginianus', 'Sceptridium multifidum', 'Ophioglossum vulgatum', 'Botrychium simplex', 'Botrychium lunaria']	0.7	NA	NA	NA	NA	no rank	Euphyllophyta	78536	['Botrychium lanceolatum', 'Ophioglossum vulgatum', 'Thuja plicata', 'Sceptridium multifidum', 'Botrychium simplex']	Chiloscyphus polyanthos	Liverwort	aatttgtttgcgagacaa			NA	NA
subset:119477	5859	468	5584	265	0.953064	0.566239	0.94	4381	Campanulaceae	40568	Campanula	genus	Campanula	40568	['Campanula lasiocarpa', 'Campanula turczaninovii', 'Campanula patula', 'Campanula glomerata', 'Campanula alaskana', 'Campanula rotundifolia']	1	4381	Campanulaceae	239467	Phyteuma	genus	Phyteuma	239467	[]	1	4381	Campanulaceae	239467	Phyteuma	genus	Phyteuma	239467	['Phyteuma charmelii', 'Phyteuma ovatum', 'Phyteuma orbiculare', 'Phyteuma michelii', 'Phyteuma spicatum', 'Phyteuma cordatum', 'Phyteuma villarsii', 'Phyteuma persicifolium']	1	4381	Campanulaceae	239467	Phyteuma	species	Phyteuma spicatum	239469	['Phyteuma spicatum']	Phyteuma	Forb	atccggttttctgacaataacaagttcagaaagcgaaaatcaaaaag			5	a
subset:119997	114551	35	114540	29	0.999904	0.828571	0.974359	3700	Brassicaceae	220482	Cakile	genus	Cakile	220482	['Cakile maritima', 'Cakile edentula']	1	3700	Brassicaceae	NA	NA	family	Brassicaceae	3700	[]	0.974359	3700	Brassicaceae	NA	NA	family	Brassicaceae	3700	[]	0.974359	3700	Brassicaceae	NA	NA	family	Brassicaceae	3700	['Brassica oleracea', 'Sinapis arvensis', 'Cakile maritima', 'Diplotaxis muralis', 'Crambe maritima', 'Diplotaxis tenuifolia', 'Raphanus sativus', 'Sinapis alba', 'Eruca vesicaria', 'Brassica napus', 'Sisymbrium officinale', 'Brassica rapa']	Brassicaceae	Forb	atcctgggttacgcgaacaaaacagagtttagaaagcgg			NA	NA
subset:120282	15	3	15	3	1	1	0.960784	NA	NA	NA	NA	no rank	asterids	71274	['Cornus alba', 'Sambucus sibirica', 'Sambucus racemosa', 'Cornus sericea']	1	23097	Hydrangeaceae	23104	Deutzia	genus	Deutzia	23104	[]	0.960784	NA	NA	NA	NA	no rank	asterids	71274	['Sambucus nigra', 'Sambucus racemosa', 'Cornus sericea', 'Sambucus ebulus', 'Cornus sanguinea', 'Cornus mas']	0.960784	NA	NA	NA	NA	no rank	asterids	71274	['Cornus alba', 'Cornus sanguinea', 'Sambucus racemosa']	Deutzia	Forb	atcctgttttccgaaaacaaacaaaagttcagaaaatgaaaataaaaaaag			7	a
subset:120320	745	13	744	12	0.998658	0.923077	0.85	NA	NA	NA	NA	no rank	asterids	71274	[]	1	4136	Lamiaceae	21880	Salvia	no rank	Salvia incertae sedis	2291027	[]	0.85	NA	NA	NA	NA	no rank	asterids	71274	[]	0.85	NA	NA	NA	NA	no rank	asterids	71274	[]	asterids	Forb	atcctgttttctcaaaacaaaggttcaaaaaaag			7	a
subset:120366	1201	86	1171	66	0.975021	0.767442	1	3568	Caryophyllaceae	3577	Arenaria	species	Arenaria humifusa	669627	['Arenaria humifusa']	1	3568	Caryophyllaceae	3577	Arenaria	genus	Arenaria	3577	[]	1	3568	Caryophyllaceae	3577	Arenaria	species	Arenaria biflora	1403277	['Arenaria biflora']	1	3568	Caryophyllaceae	3577	Arenaria	species	Arenaria humifusa	669627	['Arenaria humifusa']	Arenaria biflora	Forb	ctccttttgtctccttttttaaaagaaaaaag			6	t
subset:120372	459506	2549	453051	1712	0.987052	0.671636	1	4210	Asteraceae	NA	NA	subtribe	Crepidinae	745067	['Lapsana communis', 'Crepis chrysantha', 'Crepis sibirica', 'Crepis tectorum']	1	4210	Asteraceae	NA	NA	family	Asteraceae	4210	[]	1	4210	Asteraceae	NA	NA	family	Asteraceae	4210	[]	1	4210	Asteraceae	NA	NA	subtribe	Crepidinae	745067	['Lapsana communis', 'Crepis capillaris', 'Crepis praemorsa', 'Crepis tectorum']	Asteraceae	Forb	atcacgttttccgaaaacaaacaaagattcagaaagcgaaaatcaaaaag	Merged with subset:12621		5	a
subset:12038	5679	1106	1541	66	0.271351	0.0596745	0.962963	3440	Ranunculaceae	3445	Ranunculus	genus	Ranunculus	3445	['Ranunculus turneri', 'Ranunculus subborealis', 'Ranunculus acris']	1	3440	Ranunculaceae	3445	Ranunculus	species	Ranunculus acris	3447	['Ranunculus acris']	0.962963	3440	Ranunculaceae	3445	Ranunculus	genus	Ranunculus	3445	['Ranunculus aduncus', 'Ranunculus tuberosus', 'Ranunculus lanuginosus', 'Ranunculus villarsii', 'Ranunculus acris', 'Ranunculus montanus', 'Ranunculus carinthiacus']	0.962963	3440	Ranunculaceae	3445	Ranunculus	genus	Ranunculus	3445	['Ranunculus acris', 'Ranunculus polyanthemos', 'Ranunculus subborealis']	Ranunculus acris	Forb	atcctgttttcagaaagcaaaaaaagg			7	a
subset:120396	1012	463	417	60	0.412055	0.12959	0.98	NA	NA	NA	NA	no rank	campanulids	91882	['Sambucus sibirica', 'Sambucus racemosa', 'Menyanthes trifoliata']	1	125017	Cardiopteridaceae	159356	Citronella	species	Citronella moorei	159358	['Citronella moorei']	0.98	NA	NA	NA	NA	no rank	asterids	71274	['Sambucus nigra', 'Sambucus racemosa', 'Menyanthes trifoliata', 'Sambucus ebulus', 'Cornus mas']	0.98	NA	NA	NA	NA	no rank	campanulids	91882	['Sambucus racemosa', 'Menyanthes trifoliata']	campanulids	Forb	atcctgttttccgaaaacaaacaaaggttcagaaagcgaaaataaaaag			5	a
subset:120433	225779	2878	219191	2071	0.984247	0.719597	1	4210	Asteraceae	NA	NA	subfamily	Asteroideae	102804	[]	1	4210	Asteraceae	NA	NA	subfamily	Asteroideae	102804	[]	1	4210	Asteraceae	NA	NA	no rank	North American clade	877976	['Symphyotrichum novi-belgii', 'Symphyotrichum lanceolatum', 'Symphyotrichum novae-angliae', 'Solidago canadensis', 'Solidago gigantea']	1	4210	Asteraceae	NA	NA	no rank	North American clade	877976	['Symphyotrichum novi-belgii', 'Solidago gigantea', 'Eurybia sibirica', 'Solidago multiradiata', 'Symphyotrichum ciliolatum', 'Symphyotrichum pygmaeum', 'Solidago canadensis']	North American clade		atcacgttttccgaaaacaagcaaaggttcagaaagcgaaaatcaaaaag	Merged with subset:122822, subset:120432, subset:24693		5	a
subset:12051	30764	33	30761	31	0.999902	0.939394	0.807692	NA	NA	NA	NA	no rank	Mesangiospermae	1437183	[]	1	3803	Fabaceae	3817	Arachis	genus	Arachis	3817	[]	0.843137	NA	NA	NA	NA	no rank	Mesangiospermae	1437183	[]	0.807692	NA	NA	NA	NA	no rank	Mesangiospermae	1437183	[]	Mesangiospermae	Forb	atcccgttttcggaaaggaaataaacattaagaaagcgagaataaaaaagg			6	a
subset:120745	24940	351	24865	304	0.996993	0.866097	1	4437	Plumbaginaceae	63086	Armeria	species	Armeria scabra	395279	['Armeria scabra']	1	4437	Plumbaginaceae	63086	Armeria	genus	Armeria	63086	[]	1	4437	Plumbaginaceae	63086	Armeria	genus	Armeria	63086	['Armeria maritima', 'Armeria alpina', 'Armeria arenaria']	1	4437	Plumbaginaceae	63086	Armeria	genus	Armeria	63086	['Armeria maritima', 'Armeria scabra']	Armeria	Forb	ctcccgctttccacataaaaaag			6	a
subset:120851	1742	54	1697	23	0.974168	0.425926	0.980769	25996	Elaeagnaceae	36904	Shepherdia	species	Shepherdia canadensis	36905	['Shepherdia canadensis']	1	25996	Elaeagnaceae	48233	Hippophae	genus	Hippophae	48233	[]	1	25996	Elaeagnaceae	48233	Hippophae	species	Hippophae rhamnoides	193516	['Hippophae rhamnoides']	1	25996	Elaeagnaceae	48233	Hippophae	species	Hippophae rhamnoides	193516	['Hippophae rhamnoides']	Hippophae rhamnoides	Shrub	atccagttttctgattcttaaaacaaacaagggttcagaaagcaatacaaag			NA	NA
subset:120877	1165	64	1150	55	0.987124	0.859375	0.888889	NA	NA	NA	NA	class	Bryopsida	3214	[]	1	37418	Tetraphidaceae	188017	Tetrodontium	species	Tetrodontium brownianum	188018	['Tetrodontium brownianum']	0.6	NA	NA	NA	NA	no rank	Tracheophyta	58023	[]	0.652174	NA	NA	NA	NA	no rank	Euphyllophyta	78536	['Lemna minor', 'Botrychium lanceolatum', 'Arum orientale', 'Botrychium simplex', 'Micranthes lyallii', 'Micranthes foliolosa', 'Thuja plicata', 'Micranthes stellaris', 'Origanum vulgare', 'Sceptridium multifidum', 'Thymus serpyllum', 'Thymus praecox']	Tetrodontium brownianum	Moss	atctcatttcaaaagtaa			NA	NA
subset:121122	3216	271	3063	152	0.952425	0.560886	1	21472	Gentianaceae	49959	Gentianella	genus	Gentianella	49959	['Gentianella campestris', 'Gentianella amarella']	1	21472	Gentianaceae	NA	NA	tribe	Gentianeae	303185	[]	1	21472	Gentianaceae	49959	Gentianella	genus	Gentianella	49959	['Gentianella biebersteinii', 'Gentianella engadinensis', 'Gentianella campestris']	1	21472	Gentianaceae	49959	Gentianella	species	Gentianella campestris	49940	['Gentianella campestris']	Gentianella	Forb	atcctattaaaatcaaaaaaagcaaaaagaaaggctcagaaagaaaaaaag			7	a
subset:12136	43666	1554	42922	1052	0.982962	0.676963	0.982456	21472	Gentianaceae	21496	Gentiana	genus	Gentiana	21496	['Gentiana nivalis', 'Gentiana verna']	1	21472	Gentianaceae	21496	Gentiana	genus	Gentiana	21496	[]	1	21472	Gentianaceae	21496	Gentiana	genus	Gentiana	21496	['Gentiana punctata', 'Gentiana purpurea', 'Gentiana lutea', 'Gentiana pannonica', 'Gentiana burseri', 'Gentiana asclepiadea', 'Gentiana froelichii']	0.842105	21472	Gentianaceae	NA	NA	tribe	Gentianeae	303185	['Gentianella campestris', 'Gentiana algida', 'Gentiana pneumonanthe']	Gentiana	Forb	atcctatttttcgaaaaagcaaaaagaaaggcttagaaagaaatgaaagaaataaag			5	t
subset:121735	3417578	1688	3394000	1359	0.999859	0.805095	1	3318	Pinaceae	3319	Abies	genus	Abies	3319	['Abies balsamea', 'Abies sibirica']	1	3318	Pinaceae	3319	Abies	genus	Abies	3319	[]	1	3318	Pinaceae	3319	Abies	species	Abies alba	45372	['Abies alba']	1	3318	Pinaceae	3319	Abies	genus	Abies	3319	['Abies balsamea', 'Abies sibirica']	Abies alba	Tree	atccggttcatagagaaaagggtttctctccttctcctaaggaaagg	Merged with subset:153501		NA	NA
subset:121827	124685	1511	123041	1283	0.997154	0.849107	1	3745	Rosaceae	23204	Potentilla	genus	Potentilla	23204	[]	1	3745	Rosaceae	23204	Potentilla	genus	Potentilla	23204	[]	1	3745	Rosaceae	23204	Potentilla	genus	Potentilla	23204	[]	1	3745	Rosaceae	23204	Potentilla	genus	Potentilla	23204	[]	Potentilla	Forb	atcccgttttatgaaaacaaacaagggtttcataaagcgagaataaataaag	Merged with subset:173198, subset:43935		NA	NA
subset:121884	40	4	38	3	0.95	0.75	0.95	3367	Cupressaceae	13100	Juniperus	genus	Juniperus	13100	['Juniperus horizontalis', 'Juniperus communis']	1	3367	Cupressaceae	NA	NA	family	Cupressaceae	3367	[]	0.975	3367	Cupressaceae	NA	NA	family	Cupressaceae	3367	['Juniperus sabina', 'Juniperus oxycedrus', 'Juniperus communis', 'Juniperus thurifera', 'Juniperus phoenicea', 'Cupressus sempervirens']	0.95	3367	Cupressaceae	13100	Juniperus	varietas	Juniperus communis var. saxatilis	244309	['Juniperus communis']	Cupressaceae	Tree	atccgatttctagaaacaataggttcctttccgagaacgg			NA	NA
subset:122395	59	3	59	3	1	1	0.923077	3803	Fabaceae	3869	Lupinus	species	Lupinus arcticus	53215	['Lupinus arcticus']	1	3803	Fabaceae	49818	Genista	genus	Genista	49818	[]	1	3803	Fabaceae	49818	Genista	species	Genista tinctoria	49825	['Genista tinctoria']	0.961538	3803	Fabaceae	49818	Genista	species	Genista tinctoria	49825	['Genista tinctoria']	Genista tinctoria	Forb	atcccgtttttcccaaaaacaaagaaaagttcagaaaccgaaaaaaaaaag			5	t
subset:122732	837	175	405	25	0.483871	0.142857	0.948718	NA	NA	NA	NA	order	Polypodiales	3268	['Oreopteris limbosperma', 'Dryopteris carthusiana', 'Gymnocarpium robertianum', 'Dryopteris dilatata', 'Dryopteris expansa', 'Dryopteris fragrans', 'Dryopteris cristata', 'Gymnocarpium dryopteris', 'Dryopteris filix-mas', 'Thelypteris palustris']	1	1203520	Athyriaceae	29614	Diplazium	species	Diplazium muricatum	1392699	['Diplazium muricatum']	0.948718	NA	NA	NA	NA	no rank	Euphyllophyta	78536	[]	0.948718	NA	NA	NA	NA	order	Polypodiales	3268	['Gymnocarpium robertianum', 'Diplazium sibiricum', 'Gymnocarpium continentale', 'Dryopteris expansa', 'Cystopteris fragilis', 'Thelypteris palustris', 'Athyrium distentifolium', 'Struthiopteris spicant', 'Dryopteris filix-mas', 'Cystopteris sudetica']	Diplazium muricatum	Fern	atcttatattattcaaatgaatttcgggcgatgaggcga			NA	NA
subset:122873	1717	9	1715	7	0.998835	0.777778	0.980769	4479	Poaceae	NA	NA	no rank	PACMAD clade	147370	['Danthonia spicata', 'Molinia caerulea', 'Sporobolus hookerianus', 'Sporobolus michauxianus', 'Danthonia intermedia', 'Muhlenbergia richardsonis']	1	4479	Poaceae	110873	Aeluropus	species	Aeluropus lagopoides	293749	['Aeluropus lagopoides']	0.980769	4479	Poaceae	NA	NA	no rank	PACMAD clade	147370	[]	0.980769	4479	Poaceae	NA	NA	no rank	PACMAD clade	147370	['Danthonia decumbens', 'Molinia caerulea', 'Echinochloa crus-galli']	PACMAD clade		atcccttttttgaaaaaacaagtggttctcaaactagaacctaaaggaaaag			6	t
subset:122946	88051	986	87658	818	0.997359	0.829615	1	4136	Lamiaceae	38595	Ajuga	species	Ajuga pyramidalis	1532252	['Ajuga pyramidalis']	1	4136	Lamiaceae	38595	Ajuga	genus	Ajuga	38595	[]	1	4136	Lamiaceae	38595	Ajuga	genus	Ajuga	38595	['Ajuga pyramidalis', 'Ajuga genevensis', 'Ajuga reptans']	1	4136	Lamiaceae	38595	Ajuga	genus	Ajuga	38595	['Ajuga reptans', 'Ajuga pyramidalis']	Ajuga	Forb	atcctgttttctcaaaacaaagattcaaaaaacgaaaaaagg	Merged with subset:20229		6	a
subset:123189	5797	567	5486	320	0.946352	0.564374	1	3792	Saxifragaceae	3798	Saxifraga	species	Saxifraga cespitosa	102718	['Saxifraga cespitosa']	1	3792	Saxifragaceae	3798	Saxifraga	genus	Saxifraga	3798	[]	1	3792	Saxifragaceae	3798	Saxifraga	genus	Saxifraga	3798	['Saxifraga exarata', 'Saxifraga fragosoi', 'Saxifraga pedemontana']	1	3792	Saxifragaceae	3798	Saxifraga	species	Saxifraga cespitosa	102718	['Saxifraga cespitosa']	Saxifraga	Forb	atcctgttttaagaaagcaaaacacaagggttcagaaaaagaaaaaaaaaaag			5	a
subset:123194	57468	36	57455	28	0.999774	0.777778	0.963636	3803	Fabaceae	NA	NA	no rank	IRL clade	2233839	['Lathyrus vernus', 'Vicia americana', 'Vicia sylvatica', 'Lathyrus palustris', 'Caragana jubata', 'Lathyrus pratensis', 'Lathyrus japonicus']	1	3803	Fabaceae	3877	Medicago	genus	Medicago	3877	[]	1	3803	Fabaceae	3877	Medicago	genus	Medicago	3877	['Medicago pironae', 'Medicago prostrata', 'Medicago falcata', 'Medicago sativa']	1	3803	Fabaceae	3877	Medicago	species	Medicago sativa	3879	['Medicago sativa']	Medicago	Forb	atccttctttccgaaaacaaataaataaaagttcagaaagttaaaatcaaaaaag			6	a
subset:123727	91	9	85	4	0.934066	0.444444	1	37421	Brachytheciaceae	NA	NA	family	Brachytheciaceae	37421	['Brachytheciastrum collinum']	1	37421	Brachytheciaceae	NA	NA	family	Brachytheciaceae	37421	[]	0.681818	13828	Ophioglossaceae	NA	NA	family	Ophioglossaceae	13828	['Botrypus virginianus', 'Sceptridium multifidum', 'Ophioglossum vulgatum', 'Botrychium simplex', 'Botrychium lunaria']	0.681818	13828	Ophioglossaceae	NA	NA	family	Ophioglossaceae	13828	['Botrychium lanceolatum', 'Ophioglossum vulgatum', 'Sceptridium multifidum', 'Botrychium simplex']	Brachytheciaceae	Moss	atattatttcgtttgagaatga			NA	NA
subset:124511	634	78	578	38	0.911672	0.487179	1	3700	Brassicaceae	50495	Rorippa	species	Rorippa islandica	157092	['Rorippa islandica']	1	3700	Brassicaceae	50495	Rorippa	genus	Rorippa	50495	[]	1	3700	Brassicaceae	NA	NA	tribe	Cardamineae	980193	['Rorippa islandica', 'Rorippa pyrenaica', 'Sisymbrella aspera']	0.959184	3700	Brassicaceae	NA	NA	tribe	Cardamineae	980193	['Rorippa sylvestris', 'Rorippa palustris', 'Cardamine impatiens', 'Cardamine bulbifera', 'Rorippa austriaca', 'Barbarea vulgaris', 'Cardamine amara']	Cardamineae	Forb	atccttgtttacgcgaacaaaccccggtttagaaagcgagaaaaaagg	Merged with subset:191248		6	a
subset:124723	3191	181	3107	117	0.973676	0.646409	0.857143	3803	Fabaceae	20400	Astragalus	genus	Astragalus	20400	['Astragalus polaris', 'Astragalus laxmannii']	1	3803	Fabaceae	3904	Vicia	species	Vicia faba	3906	['Vicia faba']	0.934783	3803	Fabaceae	NA	NA	tribe	Trifolieae	163742	['Melilotus albus', 'Medicago monspeliaca']	0.934783	3803	Fabaceae	47081	Melilotus	species	Melilotus albus	47082	['Melilotus albus']	Vicia faba	Forb	atccttctttccgaaaacaaaaaactaaaagttcagaaaaaaag			6	a
subset:1248	1245	86	1186	41	0.95261	0.476744	0.897959	85243	Tofieldiaceae	NA	NA	family	Tofieldiaceae	85243	['Triantha occidentalis', 'Tofieldia coccinea', 'Tofieldia pusilla']	1	85243	Tofieldiaceae	85289	Tofieldia	genus	Tofieldia	85289	[]	1	85243	Tofieldiaceae	85289	Tofieldia	species	Tofieldia calyculata	85290	['Tofieldia calyculata']	0.897959	85243	Tofieldiaceae	NA	NA	family	Tofieldiaceae	85243	['Triantha occidentalis', 'Tofieldia coccinea', 'Tofieldia pusilla']	Tofieldia calyculata	Forb	atccttgtttttataaaaccttgttttataaaactagaataaaaaagg			5	t
subset:124882	218	38	165	17	0.791367	0.447368	1	3568	Caryophyllaceae	146094	Gypsophila	species	Gypsophila fastigiata	1137859	['Gypsophila fastigiata']	0.984127	3568	Caryophyllaceae	146094	Gypsophila	species	Gypsophila repens	325494	['Gypsophila repens']	1	3568	Caryophyllaceae	146094	Gypsophila	genus	Gypsophila	146094	['Gypsophila scorzonerifolia', 'Gypsophila paniculata', 'Gypsophila repens']	0.903226	3568	Caryophyllaceae	3573	Silene	genus	Silene	3573	['Silene menziesii', 'Silene noctiflora']	Gypsophila	Forb	ctccttttgtttccttttttcaaaagaaaaaaaaaaggattaagaaagcaagaataaaaaag	Merged with subset:56446		6	t
subset:125549	1978	340	1664	161	0.841254	0.473529	0.979167	3440	Ranunculaceae	3445	Ranunculus	genus	Ranunculus	3445	['Ranunculus platanifolius', 'Ranunculus glacialis']	1	3440	Ranunculaceae	3445	Ranunculus	species	Ranunculus gramineus	286907	['Ranunculus gramineus']	1	3440	Ranunculaceae	3445	Ranunculus	genus	Ranunculus	3445	['Ranunculus parnassiifolius', 'Ranunculus traunfellneri', 'Ranunculus gramineus', 'Ranunculus alpestris', 'Ranunculus bilobus']	0.979167	3440	Ranunculaceae	3445	Ranunculus	genus	Ranunculus	3445	['Ranunculus glacialis', 'Ranunculus platanifolius', 'Ranunculus hyperboreus']	Ranunculus	Forb	atcctgctttcagaaaacaaaaaggggggttcagaaagcaaaaatagg			5	a
subset:12566	375	19	368	13	0.981333	0.684211	0.888889	21571	Boraginaceae	NA	NA	subfamily	Cynoglossoideae	1874400	['Lappula myosotis', 'Mertensia paniculata', 'Lappula deflexa', 'Myosotis laxa', 'Mertensia maritima', 'Myosotis scorpioides']	1	21571	Boraginaceae	192327	Symphytum	genus	Symphytum	192327	[]	1	21571	Boraginaceae	192327	Symphytum	species	Symphytum tuberosum	256504	['Symphytum tuberosum']	0.906977	21571	Boraginaceae	89629	Anchusa	species	Anchusa arvensis	170545	['Anchusa arvensis']	Symphytum tuberosum	Forb	atccggttttccgaaaacaaaaaagtggaaaataaaaaagag			6	a
subset:125866	261	58	87	14	0.333333	0.241379	1	65550	Grimmiaceae	115593	Grimmia	species	Grimmia pulvinata	115594	['Grimmia pulvinata']	1	65550	Grimmiaceae	NA	NA	family	Grimmiaceae	65550	[]	0.727273	NA	NA	NA	NA	no rank	Mesangiospermae	1437183	[]	0.727273	NA	NA	NA	NA	no rank	Mesangiospermae	1437183	[]	Grimmiaceae	Moss	atcttatttcaaaaaaaa			8	a
subset:12592	212	65	156	21	0.735849	0.323077	1	NA	NA	NA	NA	superkingdom	Eukaryota	2759	['Viola rupestris', 'Viola labradorica', 'Viola riviniana', 'Viola canina']	1	NA	NA	NA	NA	no rank	Pentapetalae	1437201	[]	1	24921	Violaceae	13757	Viola	genus	Viola	13757	['Viola riviniana', 'Viola reichenbachiana', 'Viola mirabilis', 'Viola canina', 'Viola laricicola', 'Viola jordanii', 'Viola elatior', 'Viola stagnina']	1	24921	Violaceae	13757	Viola	genus	Viola	13757	['Viola rupestris', 'Viola reichenbachiana', 'Viola riviniana', 'Viola uliginosa', 'Viola canina']	Viola	Forb	atccggttttttgaaatgaaaaaaagtttatatagacagaataaaaaag			6	t
subset:12612	499	9	495	7	0.991984	0.777778	0.826087	NA	NA	NA	NA	no rank	Pentapetalae	1437201	[]	1	3803	Fabaceae	35937	Robinia	species	Robinia pseudoacacia	35938	['Robinia pseudoacacia']	0.804348	NA	NA	NA	NA	no rank	Pentapetalae	1437201	[]	0.808511	NA	NA	NA	NA	no rank	Mesangiospermae	1437183	[]	Robinia pseudoacacia	Tree	atcccgctttccgaaaataaagaaaattccggaagcgagaaaaag			5	a
subset:126153	294	37	265	11	0.901361	0.297297	1	3223	Ditrichaceae	98463	Distichium	genus	Distichium	98463	['Distichium capillaceum', 'Distichium inclinatum']	1	3223	Ditrichaceae	98463	Distichium	species	Distichium capillaceum	98464	['Distichium capillaceum']	0.666667	NA	NA	NA	NA	no rank	Mesangiospermae	1437183	[]	0.666667	NA	NA	NA	NA	no rank	Mesangiospermae	1437183	[]	Distichium	Moss	attttattttgaaagtaagatataa			NA	NA
subset:12624	72583	2087	40327	366	0.555598	0.175371	0.977778	4037	Apiaceae	NA	NA	subfamily	Apioideae	241778	[]	1	4037	Apiaceae	52496	Prangos	genus	Prangos	52496	[]	0.977778	4037	Apiaceae	NA	NA	subfamily	Apioideae	241778	[]	0.977778	4037	Apiaceae	NA	NA	subfamily	Apioideae	241778	[]	Apioideae	Forb	atcctattttccaaaaacaaacaaagacccagaaggtgaaaaaag			5	a
subset:126537	823	117	732	51	0.889429	0.435897	0.979167	3700	Brassicaceae	NA	NA	family	Brassicaceae	3700	['Descurainia sophia', 'Smelowskia porsildii', 'Transberingia bursifolia', 'Smelowskia spathulatifolia', 'Turritis glabra', 'Smelowskia borealis']	1	3700	Brassicaceae	NA	NA	family	Brassicaceae	3700	[]	1	3700	Brassicaceae	153457	Pritzelago	species	Pritzelago alpina	153458	['Pritzelago alpina']	0.979167	3700	Brassicaceae	NA	NA	family	Brassicaceae	3700	['Transberingia bursifolia', 'Descurainia sophia', 'Turritis glabra', 'Smelowskia borealis']	Pritzelago alpina	Forb	atcctgggttacgcgaacaaaccggagtttcgaaagcgagaaaaaagg			6	a
subset:126759	73	8	68	4	0.931507	0.5	0.888889	4335	Primulaceae	NA	NA	family	Primulaceae	4335	['Lysimachia thyrsiflora', 'Lysimachia vulgaris', 'Primula frigida', 'Androsace chamaejasme', 'Douglasia arctica', 'Primula matthioli', 'Primula pumila', 'Douglasia ochotensis', 'Androsace filiformis']	1	4335	Primulaceae	49647	Primula	genus	Primula	49647	[]	1	4335	Primulaceae	49647	Primula	species	Primula vulgaris	175104	['Primula vulgaris']	0.976744	4335	Primulaceae	49647	Primula	genus	Primula	49647	['Primula elatior', 'Primula veris']	Primula vulgaris	Forb	atcctctttttagaaaaaaaaggttaaaggaaaagaaaagggg			5	t
subset:12695	116	6	116	6	1	1	0.884615	3803	Fabaceae	NA	NA	no rank	IRL clade	2233839	['Trifolium spadiceum', 'Trifolium medium', 'Trifolium pratense', 'Vicia sylvatica', 'Trifolium lupinaster', 'Trifolium repens']	1	3803	Fabaceae	NA	NA	tribe	Phaseoleae	163735	[]	0.941176	3608	Rhamnaceae	106692	Paliurus	species	Paliurus spina-christi	106693	['Paliurus spina-christi']	0.886792	3803	Fabaceae	NA	NA	no rank	IRL clade	2233839	['Trifolium spadiceum', 'Vicia sativa', 'Trifolium pratense', 'Trifolium resupinatum', 'Trifolium alpestre', 'Pisum sativum', 'Trifolium hybridum', 'Trifolium aureum', 'Trifolium arvense', 'Trifolium medium', 'Trifolium montanum', 'Trifolium repens', 'Trifolium dubium']	Phaseoleae	Forb	atcctgttttctgaaaacaaataaaaattcagaaagtgataataaaaaagg			5	a
subset:127022	7590288	3238	7583678	2764	0.999161	0.853613	0.948718	NA	NA	NA	NA	order	Polypodiales	3268	['Oreopteris limbosperma', 'Dryopteris carthusiana', 'Gymnocarpium robertianum', 'Dryopteris dilatata', 'Dryopteris expansa', 'Dryopteris fragrans', 'Dryopteris cristata', 'Gymnocarpium dryopteris', 'Dryopteris filix-mas', 'Thelypteris palustris']	1	1203520	Athyriaceae	32109	Athyrium	genus	Athyrium	32109	[]	1	1203520	Athyriaceae	32109	Athyrium	species	Athyrium distentifolium	157494	['Athyrium distentifolium']	1	1203520	Athyriaceae	32109	Athyrium	species	Athyrium distentifolium	157494	['Athyrium distentifolium']	Athyrium distentifolium	Fern	atcttgtattattcagatgaatttcgggcgatgaggcga	Merged with subset:97662		NA	NA
subset:127209	270587	2039	265133	1471	0.996952	0.721432	0.977778	156152	Plantaginaceae	4173	Veronica	subgenus	Veronica subgen. Veronica	1461552	['Veronica wormskjoldii', 'Veronica scutellata', 'Veronica alpina']	1	156152	Plantaginaceae	4173	Veronica	species	Veronica alpina	165325	['Veronica alpina']	1	156152	Plantaginaceae	4173	Veronica	species	Veronica alpina	165325	['Veronica alpina']	0.977778	156152	Plantaginaceae	4173	Veronica	subgenus	Veronica subgen. Veronica	1461552	['Veronica scutellata', 'Veronica alpina']	Veronica alpina	Forb	atcctgtcttctaaaaacaaaggttcagaaagtgaaaaaaaagg	Merged with subset:6081, subset:139266		5	a
subset:127321	69	14	60	7	0.869565	0.5	0.958333	3700	Brassicaceae	87301	Draba	genus	Draba	87301	[]	1	3700	Brassicaceae	87301	Draba	genus	Draba	87301	[]	1	3700	Brassicaceae	87301	Draba	species	Draba aizoides	87302	['Draba aizoides']	0.958333	3700	Brassicaceae	87301	Draba	genus	Draba	87301	[]	Draba aizoides	Forb	atcctggtttacgcgaataaaccagagtgtacaaagcgcgaaagaagg			NA	NA
subset:127343	14337	681	14094	504	0.983051	0.740088	0.913043	NA	NA	NA	NA	order	Lamiales	4143	['Euphrasia subarctica', 'Euphrasia wettsteinii', 'Euphrasia stricta', 'Euphrasia hudsoniana', 'Ajuga pyramidalis']	1	91896	Orobanchaceae	46053	Euphrasia	genus	Euphrasia	46053	[]	1	91896	Orobanchaceae	46053	Euphrasia	genus	Euphrasia	46053	['Euphrasia salisburgensis', 'Euphrasia stricta']	0.913043	91896	Orobanchaceae	46053	Euphrasia	genus	Euphrasia	46053	['Euphrasia frigida', 'Euphrasia salisburgensis', 'Euphrasia wettsteinii', 'Euphrasia stricta', 'Euphrasia arctica', 'Euphrasia scottica', 'Euphrasia nemorosa', 'Euphrasia micrantha']	Euphrasia	Forb	atcctgtttgttttttccaaacaaagattcagaaaacgaaaaaaag			6	t
subset:127399	29770	19	29766	16	0.999866	0.842105	0.921569	NA	NA	NA	NA	no rank	Pentapetalae	1437201	[]	1	3803	Fabaceae	NA	NA	tribe	Indigofereae	163731	[]	0.941176	NA	NA	NA	NA	no rank	Pentapetalae	1437201	['Lathyrus setifolius', 'Cornus sanguinea', 'Glycyrrhiza glabra', 'Cornus sericea', 'Wisteria sinensis']	0.921569	NA	NA	NA	NA	no rank	Pentapetalae	1437201	[]	Pentapetalae	Forb	atcctattttccaaaaacaaagaaaagttcagaaagcgagaataaaaaaag			5	a
subset:127877	86603	2368	84691	1821	0.99014	0.769003	1	4027	Geraniaceae	4028	Geranium	species	Geranium sylvaticum	379956	['Geranium sylvaticum']	1	4027	Geraniaceae	4028	Geranium	genus	Geranium	4028	[]	1	4027	Geraniaceae	4028	Geranium	species	Geranium sylvaticum	379956	['Geranium sylvaticum']	1	4027	Geraniaceae	4028	Geranium	species	Geranium sylvaticum	379956	['Geranium sylvaticum']	Geranium sylvaticum	Forb	atccttttttacgaaaataaagagggtctcagaaagcgagaatagaaaaaaaaag	Merged with subset:105854, subset:163090, subset:183456, subset:189641		6	t
subset:128168	490	73	427	21	0.871429	0.287671	1	52997	Amblystegiaceae	94483	Sanionia	species	Sanionia uncinata	140003	['Sanionia uncinata']	1	52997	Amblystegiaceae	94483	Sanionia	genus	Sanionia	94483	[]	0.681818	13828	Ophioglossaceae	NA	NA	family	Ophioglossaceae	13828	['Botrypus virginianus', 'Sceptridium multifidum', 'Ophioglossum vulgatum', 'Botrychium simplex', 'Botrychium lunaria']	0.681818	13828	Ophioglossaceae	NA	NA	family	Ophioglossaceae	13828	['Botrychium lanceolatum', 'Ophioglossum vulgatum', 'Sceptridium multifidum', 'Botrychium simplex']	Sanionia	Moss	atcttatttcgttcgagaataa			NA	NA
subset:128319	2458	28	2446	21	0.995118	0.75	1	13795	Andreaeaceae	13796	Andreaea	genus	Andreaea	13796	['Andreaea crassinervia']	1	13795	Andreaeaceae	13796	Andreaea	species	Andreaea rothii	50745	['Andreaea rothii']	0.772727	NA	NA	NA	NA	no rank	Mesangiospermae	1437183	['Arum cylindraceum', 'Arum italicum', 'Lamium album', 'Arum maculatum', 'Lemna minuta', 'Calla palustris', 'Lemna minor', 'Spirodela polyrhiza']	0.761905	NA	NA	NA	NA	no rank	Mesangiospermae	1437183	['Lemna minor', 'Micranthes foliolosa', 'Lamium album', 'Arum orientale', 'Micranthes hieraciifolia', 'Micranthes lyallii', 'Micranthes nivalis', 'Lemna trisulca', 'Micranthes tenuis', 'Micranthes stellaris', 'Origanum vulgare', 'Thymus serpyllum', 'Thymus praecox']	Andreaea rothii	Moss	atcctatttttcggaaatag			5	t
subset:128355	69	10	61	7	0.884058	0.7	1	3220	Dicranaceae	3221	Dicranum	species	Dicranum polysetum	98326	['Dicranum polysetum']	1	3220	Dicranaceae	3221	Dicranum	genus	Dicranum	3221	[]	0.652174	NA	NA	NA	NA	no rank	Tracheophyta	58023	[]	0.652174	NA	NA	NA	NA	no rank	Spermatophyta	58024	[]	Dicranum polysetum	Moss	attttatctcaaaaatga			5	a
subset:128608	13398	56	13362	39	0.997313	0.696429	1	3700	Brassicaceae	220482	Cakile	genus	Cakile	220482	['Cakile maritima', 'Cakile edentula']	1	3700	Brassicaceae	NA	NA	family	Brassicaceae	3700	[]	1	3700	Brassicaceae	NA	NA	family	Brassicaceae	3700	[]	1	3700	Brassicaceae	NA	NA	family	Brassicaceae	3700	['Brassica oleracea', 'Sinapis arvensis', 'Cakile maritima', 'Crambe maritima', 'Sinapis alba', 'Eruca vesicaria', 'Brassica napus', 'Sisymbrium officinale', 'Brassica rapa']	Brassicaceae	Forb	atcctgggttacgcgaacaaaccagagtttagaaagcgg			NA	NA
subset:128834	98322	313	98287	291	0.999644	0.929712	1	3615	Polygonaceae	137682	Oxyria	species	Oxyria digyna	284366	['Oxyria digyna']	1	3615	Polygonaceae	137682	Oxyria	species	Oxyria digyna	284366	['Oxyria digyna']	1	3615	Polygonaceae	137682	Oxyria	species	Oxyria digyna	284366	['Oxyria digyna']	1	3615	Polygonaceae	137682	Oxyria	species	Oxyria digyna	284366	['Oxyria digyna']	Oxyria digyna	Forb	ctccttcgtccaaaaggaagaataaaaaag			6	a
subset:129135	20465	561	19888	381	0.978919	0.679144	0.954545	NA	NA	NA	NA	order	Lamiales	4143	['Dracocephalum ruyschiana', 'Dracocephalum parviflorum', 'Mentha arvensis', 'Castilleja elegans', 'Castilleja pallida', 'Castilleja septentrionalis', 'Prunella vulgaris', 'Castilleja hyperborea', 'Castilleja raupii']	1	4136	Lamiaceae	NA	NA	tribe	Mentheae	216718	[]	1	4136	Lamiaceae	182395	Ziziphora	species	Ziziphora capitata	751878	['Ziziphora capitata']	1	4136	Lamiaceae	NA	NA	tribe	Mentheae	216718	['Clinopodium acinos', 'Thymus pulegioides']	Mentheae	Forb	atcctgttttctcaaaacaaaggtttcaaaaaacgaaaaaaaag	Merged with subset:32279, subset:48746		6	a
subset:129165	260	36	229	14	0.880769	0.388889	0.904762	NA	NA	NA	NA	order	Lamiales	4143	[]	1	156152	Plantaginaceae	4163	Digitalis	genus	Digitalis	4163	[]	1	156152	Plantaginaceae	4163	Digitalis	genus	Digitalis	4163	['Digitalis lutea', 'Digitalis purpurea', 'Digitalis grandiflora']	0.928571	156152	Plantaginaceae	NA	NA	family	Plantaginaceae	156152	['Globularia vulgaris', 'Linaria vulgaris', 'Cymbalaria muralis', 'Hippuris tetraphylla', 'Hippuris x lanceolata', 'Kickxia elatine', 'Chaenorhinum minus', 'Hippuris vulgaris', 'Veronica montana']	Digitalis	Forb	atcctgtcttctcaaaacaaaggttcaggaagctaaaaaag			6	a
subset:129236	624	93	539	40	0.863782	0.430108	0.976744	91896	Orobanchaceae	46053	Euphrasia	genus	Euphrasia	46053	['Euphrasia wettsteinii', 'Euphrasia hudsoniana', 'Euphrasia stricta', 'Euphrasia subarctica']	1	91896	Orobanchaceae	46053	Euphrasia	genus	Euphrasia	46053	[]	0.976744	91896	Orobanchaceae	46053	Euphrasia	genus	Euphrasia	46053	['Euphrasia rostkoviana', 'Euphrasia minima', 'Euphrasia pectinata', 'Euphrasia picta', 'Euphrasia hirtella', 'Euphrasia alpina', 'Euphrasia christii', 'Euphrasia cisalpina', 'Euphrasia fennica']	0.976744	91896	Orobanchaceae	46053	Euphrasia	genus	Euphrasia	46053	['Euphrasia frigida', 'Euphrasia salisburgensis', 'Euphrasia wettsteinii', 'Euphrasia stricta', 'Euphrasia arctica', 'Euphrasia scottica', 'Euphrasia nemorosa', 'Euphrasia micrantha']	Euphrasia	Forb	atcctgtttttttccaaacaaagattcagaaaacgaaaaaaag			7	t
subset:129490	52787	576	52440	431	0.993426	0.748264	0.882353	NA	NA	NA	NA	no rank	asterids	71274	[]	0.911111	4210	Asteraceae	NA	NA	family	Asteraceae	4210	['Iocenes acanthifolius', 'Trichanthodium exilis', 'Tripteris vaillantii']	1	4210	Asteraceae	133252	Leucanthemopsis	species	Leucanthemopsis alpina	133253	['Leucanthemopsis alpina']	0.882353	NA	NA	NA	NA	no rank	Pentapetalae	1437201	[]	Leucanthemopsis alpina	Forb	atcacgttttccgaaaaaacgttcagaaagcgaaaagaaaaaaaa			6	a
subset:129524	4230	196	4167	148	0.985106	0.755102	1	24921	Violaceae	13757	Viola	genus	Viola	13757	['Viola palustris', 'Viola macloskeyi', 'Viola epipsila']	1	24921	Violaceae	13757	Viola	genus	Viola	13757	[]	1	24921	Violaceae	13757	Viola	genus	Viola	13757	['Viola cucullata', 'Viola palustris']	1	24921	Violaceae	13757	Viola	species	Viola epipsila	669863	['Viola epipsila']	Viola	Forb	atcctattttttgaaatgaaaaaaagtttatatagacagaataaataaaaaag			6	t
subset:130037	302269	1396	289303	1059	0.999157	0.858203	1	4136	Lamiaceae	39176	Prunella	species	Prunella vulgaris	39358	['Prunella vulgaris']	1	4136	Lamiaceae	NA	NA	tribe	Mentheae	216718	[]	1	4136	Lamiaceae	39176	Prunella	genus	Prunella	39176	['Prunella grandiflora', 'Prunella hyssopifolia', 'Prunella vulgaris', 'Prunella laciniata']	1	4136	Lamiaceae	39176	Prunella	species	Prunella vulgaris	39358	['Prunella vulgaris']	Prunella	Forb	atcctgttttctcaaaacaaaggttcaaaaaacgaaaaaaagg	Merged with subset:156508, subset:152047, subset:89330, subset:189001, subset:116641, subset:133318, subset:21833, subset:162241, subset:24309		6	a
subset:130159	3527	162	3383	82	0.97958	0.59542	0.785714	4747	Orchidaceae	NA	NA	family	Orchidaceae	4747	['Epipactis atrorubens', 'Goodyera repens', 'Epipactis palustris', 'Cypripedium calceolus', 'Neottia cordata', 'Cypripedium parviflorum', 'Epipactis helleborine', 'Epipogium aphyllum']	1	26339	Iridaceae	NA	NA	subfamily	Crocoideae	2508080	[]	1	26339	Iridaceae	NA	NA	subfamily	Crocoideae	2508080	['Crocus sativus', 'Gladiolus imbricatus', 'Crocus versicolor', 'Crocus vernus', 'Gladiolus communis', 'Crocus ligusticus']	1	26339	Iridaceae	58949	Crocus	genus	Crocus	58949	['Crocus vernus', 'Crocus chrysanthus']	Crocoideae	Forb	atctttattttgagaaaacaaaaactagaataaaaaaag	Merged with subset:69696		5	a
subset:130221	8275	749	6982	282	0.843746	0.376502	0.979167	4200	Caprifoliaceae	19952	Valeriana	genus	Valeriana	19952	['Valeriana capitata', 'Valeriana sambucifolia', 'Valeriana transjenisensis']	1	4200	Caprifoliaceae	19952	Valeriana	genus	Valeriana	19952	[]	1	4200	Caprifoliaceae	19952	Valeriana	species	Valeriana celtica	243115	['Valeriana celtica']	0.979167	4200	Caprifoliaceae	19952	Valeriana	genus	Valeriana	19952	['Valeriana sitchensis', 'Valeriana sambucifolia']	Valeriana celtica	Forb	atccggtttttgttttccgaaaacaaacaaaggctaaaataaaaaaag			5	t
subset:130312	264	75	172	23	0.651515	0.306667	1	52974	Bartramiaceae	65529	Plagiopus	species	Plagiopus oederianus	65530	['Plagiopus oederianus']	1	NA	NA	NA	NA	superorder	Bryanae	404297	[]	0.68	NA	NA	NA	NA	no rank	Tracheophyta	58023	[]	0.68	NA	NA	NA	NA	no rank	Tracheophyta	58023	[]	Plagiopus oederianus	Moss	atcttatttgatttaaaaatga			5	a
subset:130351	14275	345	14145	249	0.990893	0.721739	0.836735	NA	NA	NA	NA	no rank	lamiids	91888	[]	1	4136	Lamiaceae	182371	Clinopodium	genus	Clinopodium	182371	[]	1	4136	Lamiaceae	182371	Clinopodium	genus	Clinopodium	182371	['Clinopodium thymifolium', 'Clinopodium grandiflorum', 'Clinopodium nepeta', 'Clinopodium menthifolium']	1	4136	Lamiaceae	182371	Clinopodium	species	Clinopodium vulgare	204222	['Clinopodium vulgare']	Clinopodium	Forb	atcctgttttctcaaaatcaaaacaaaagtttcaaaaaacgaaaaaag			6	a
subset:130988	152059	1517	151538	1200	0.99693	0.791035	1	3440	Ranunculaceae	22868	Anemone	species	Anemone patens	387931	['Anemone patens']	1	3440	Ranunculaceae	22868	Anemone	genus	Anemone	22868	[]	1	3440	Ranunculaceae	22868	Anemone	genus	Anemone	22868	['Anemone alpina', 'Anemone halleri', 'Anemone rubra', 'Anemone vernalis', 'Anemone pulsatilla', 'Anemone montana']	1	3440	Ranunculaceae	22868	Anemone	species	Anemone patens	387931	['Anemone patens']	Anemone	Forb	atccttatttcagaaaacaaaagagggttcagaaagcaagaataaaaaaag	Merged with subset:2296, subset:99085		7	a
subset:131038	51	32	23	6	0.45098	0.1875	0.954545	NA	NA	NA	NA	order	Hypnales	13798	[]	1	37421	Brachytheciaceae	53004	Brachythecium	species	Brachythecium rutabulum	53005	['Brachythecium rutabulum']	0.6	NA	NA	NA	NA	no rank	Tracheophyta	58023	[]	0.6	NA	NA	NA	NA	no rank	Tracheophyta	58023	[]	Brachythecium rutabulum	Moss	atattatttcgtttgaaaatta			NA	NA
subset:131194	4266	197	4147	108	0.972105	0.548223	0.959184	21472	Gentianaceae	21496	Gentiana	species	Gentiana glauca	669699	['Gentiana glauca']	1	21472	Gentianaceae	21496	Gentiana	genus	Gentiana	21496	[]	1	21472	Gentianaceae	21496	Gentiana	genus	Gentiana	21496	['Gentiana angustifolia', 'Gentiana ligustica', 'Gentiana acaulis', 'Gentiana pneumonanthe', 'Gentiana cruciata']	1	21472	Gentianaceae	21496	Gentiana	species	Gentiana pneumonanthe	49950	['Gentiana pneumonanthe']	Gentiana	Forb	atcctatttttcgaaaaagcaaaaagaaaggcttagaaagaaataaag			5	t
subset:131705	2960	220	2849	136	0.9625	0.618182	0.987952	4609	Cyperaceae	13398	Carex	genus	Carex	13398	[]	1	4609	Cyperaceae	13398	Carex	genus	Carex	13398	[]	1	4609	Cyperaceae	13398	Carex	genus	Carex	13398	['Carex divulsa', 'Carex pairae', 'Carex spicata', 'Carex foetida', 'Carex otrubae']	1	4609	Cyperaceae	13398	Carex	species	Carex muricata	140838	['Carex muricata']	Carex	Graminoid	atcttctttttgagaaaaagaaatatataaaatatttcttatttcagataagaaagaataatattttcttatctaatattaaa			5	t
subset:132068	1076	18	1074	17	0.998141	0.944444	0.961538	3803	Fabaceae	3898	Trifolium	species	Trifolium repens	3899	['Trifolium repens']	1	3803	Fabaceae	3898	Trifolium	genus	Trifolium	3898	[]	1	3803	Fabaceae	3898	Trifolium	genus	Trifolium	3898	['Trifolium resupinatum', 'Trifolium hybridum', 'Trifolium fragiferum']	1	3803	Fabaceae	3898	Trifolium	genus	Trifolium	3898	['Trifolium resupinatum', 'Trifolium hybridum']	Trifolium	Forb	atccttctttccgaaaacaaaataaaagttcagaaagtgaaaatcaaaaagg			5	a
subset:132209	55	14	43	4	0.781818	0.285714	1	21571	Boraginaceae	203739	Lappula	species	Lappula myosotis	1330311	['Lappula myosotis']	1	21571	Boraginaceae	203739	Lappula	genus	Lappula	203739	[]	0.976744	21571	Boraginaceae	NA	NA	family	Boraginaceae	21571	['Lithospermum officinale', 'Omphalodes verna', 'Buglossoides incrassata', 'Onosma visianii', 'Onosma fastigiata', 'Cerinthe minor']	0.976744	21571	Boraginaceae	NA	NA	tribe	Lithospermeae	1874405	['Lithospermum officinale', 'Buglossoides arvensis']	Lappula	Forb	atccggttttccaaaaacaaacaaaagttgaaaaagaaaaaag			5	a
subset:132297	156	73	87	16	0.557692	0.219178	1	3440	Ranunculaceae	3452	Clematis	species	Clematis sibirica	669659	['Clematis sibirica']	1	3440	Ranunculaceae	3452	Clematis	species	Clematis sibirica	669659	['Clematis sibirica']	1	3440	Ranunculaceae	3452	Clematis	species	Clematis alpina	522534	['Clematis alpina']	1	3440	Ranunculaceae	3452	Clematis	species	Clematis sibirica	669659	['Clematis sibirica']	Clematis alpina	Forb	atccttttttcagaaaacaaaagggcttcagaaagcaagaaaaaaaaaaag			6	t
subset:132379	36	16	16	3	0.444444	0.1875	1	3568	Caryophyllaceae	169294	Atocion	species	Atocion rupestre	39910	['Atocion rupestre']	1	3568	Caryophyllaceae	169294	Atocion	species	Atocion rupestre	39910	['Atocion rupestre']	1	3568	Caryophyllaceae	169294	Atocion	species	Atocion rupestre	39910	['Atocion rupestre']	1	3568	Caryophyllaceae	169294	Atocion	species	Atocion rupestre	39910	['Atocion rupestre']	Atocion rupestre	Forb	ctccttttatttttttgcttttttcaaaagcaaaaaaaaaagattaagaaagcaagaataaaaaag			7	t
subset:132433	129131	1618	127923	1037	0.993952	0.640915	1	3211	Polytrichaceae	NA	NA	family	Polytrichaceae	3211	['Polytrichastrum sexangulare', 'Polytrichum hyperboreum', 'Psilopilum cavifolium', 'Polytrichum commune', 'Psilopilum laevigatum', 'Pogonatum urnigerum', 'Polytrichum strictum', 'Polytrichum juniperinum']	1	3211	Polytrichaceae	NA	NA	family	Polytrichaceae	3211	[]	0.777778	13828	Ophioglossaceae	NA	NA	family	Ophioglossaceae	13828	['Botrypus virginianus', 'Sceptridium multifidum', 'Ophioglossum vulgatum', 'Botrychium simplex', 'Botrychium lunaria']	0.777778	13828	Ophioglossaceae	NA	NA	family	Ophioglossaceae	13828	['Botrychium lanceolatum', 'Ophioglossum vulgatum', 'Sceptridium multifidum', 'Botrychium simplex']	Polytrichaceae	Moss	atcttattctaaaatga	Merged with subset:141377		NA	NA
subset:132753	4305	245	3804	124	0.940281	0.506122	1	4747	Orchidaceae	NA	NA	subtribe	Orchidinae	158366	['Dactylorhiza maculata', 'Dactylorhiza viridis', 'Dactylorhiza majalis', 'Pseudorchis albida', 'Galearis rotundifolia']	1	4747	Orchidaceae	NA	NA	subtribe	Orchidinae	158366	[]	1	4747	Orchidaceae	NA	NA	subtribe	Orchidinae	158366	['Dactylorhiza maculata', 'Dactylorhiza fuchsii', 'Dactylorhiza majalis', 'Dactylorhiza traunsteineri', 'Pseudorchis albida']	1	4747	Orchidaceae	NA	NA	subtribe	Orchidinae	158366	['Dactylorhiza viridis', 'Dactylorhiza fuchsii', 'Dactylorhiza lapponica', 'Dactylorhiza maculata', 'Pseudorchis albida']	Orchidinae	Forb	atcttaaaaaaaaaaatggaaaatgagaataaaaaga	Merged with subset:78721, subset:171778, subset:80244, subset:151152		11	a
subset:132839	21980	1073	21474	790	0.981481	0.736253	1	4200	Caprifoliaceae	59182	Knautia	species	Knautia arvensis	105271	['Knautia arvensis']	1	4200	Caprifoliaceae	59182	Knautia	genus	Knautia	59182	[]	1	4200	Caprifoliaceae	59182	Knautia	genus	Knautia	59182	['Knautia drymeia', 'Knautia mollis', 'Knautia persicina', 'Knautia ressmannii', 'Knautia purpurea', 'Knautia longifolia', 'Knautia velutina', 'Knautia arvensis', 'Knautia dipsacifolia']	1	4200	Caprifoliaceae	59182	Knautia	species	Knautia arvensis	105271	['Knautia arvensis']	Knautia	Forb	atcctgttttccgaaaacaaacaagggttcagaaagctaaaatcaaaaagaaaaaaag	Merged with subset:57412		5	a
subset:133279	7414	763	3862	66	0.520906	0.0865007	1	4037	Apiaceae	NA	NA	subfamily	Apioideae	241778	['Phlojodicarpus villosus', 'Pachypleurum alpinum', 'Cnidium dubium', 'Heracleum sphondylium', 'Seseli libanotis']	1	4037	Apiaceae	NA	NA	subfamily	Apioideae	241778	[]	1	4037	Apiaceae	NA	NA	subfamily	Apioideae	241778	['Peucedanum cervaria', 'Ferula communis', 'Seseli libanotis', 'Trinia glauca', 'Seseli elatum', 'Seseli annuum', 'Ligusticum mutellinoides', 'Seseli hippomarathrum', 'Seseli longifolium', 'Orlaya grandiflora']	1	4037	Apiaceae	NA	NA	subfamily	Apioideae	241778	['Levisticum officinale', 'Cnidium dubium', 'Pachypleurum alpinum', 'Seseli libanotis']	Apioideae	Forb	atcctattttacaaaaacaaacaaaggcccagaaggtgaaaaaag			5	a
subset:133324	44545	368	44371	239	0.996094	0.649457	1	65550	Grimmiaceae	NA	NA	family	Grimmiaceae	65550	[]	1	65550	Grimmiaceae	NA	NA	family	Grimmiaceae	65550	[]	0.684211	13828	Ophioglossaceae	NA	NA	family	Ophioglossaceae	13828	['Botrypus virginianus', 'Sceptridium multifidum', 'Ophioglossum vulgatum', 'Botrychium simplex', 'Botrychium lunaria']	0.684211	NA	NA	NA	NA	no rank	Euphyllophyta	78536	['Botrychium lanceolatum', 'Ophioglossum vulgatum', 'Thuja plicata', 'Sceptridium multifidum', 'Botrychium simplex']	Grimmiaceae	Moss	atcttatttcaaaaagaa			5	a
subset:133363	163	25	144	9	0.883436	0.36	1	65550	Grimmiaceae	NA	NA	family	Grimmiaceae	65550	['Niphotrichum canescens']	1	65550	Grimmiaceae	NA	NA	family	Grimmiaceae	65550	[]	0.652174	NA	NA	NA	NA	no rank	Mesangiospermae	1437183	[]	0.65	13828	Ophioglossaceae	NA	NA	family	Ophioglossaceae	13828	['Botrychium lanceolatum', 'Ophioglossum vulgatum', 'Sceptridium multifidum', 'Botrychium simplex']	Grimmiaceae	Moss	attttatcttaaaaataa			5	a
subset:133611	263	58	204	15	0.775665	0.258621	1	65547	Timmiaceae	65531	Timmia	genus	Timmia	65531	['Timmia norvegica', 'Timmia austriaca']	1	65547	Timmiaceae	65531	Timmia	genus	Timmia	65531	[]	0.652174	NA	NA	NA	NA	no rank	Mesangiospermae	1437183	[]	0.652174	NA	NA	NA	NA	no rank	Spermatophyta	58024	[]	Timmia	Moss	attttattctttaaaaataa			5	a
subset:133631	23	8	16	3	0.695652	0.375	0.924528	3934	Onagraceae	13054	Epilobium	genus	Epilobium	13054	['Epilobium leptophyllum', 'Epilobium alsinifolium', 'Epilobium montanum', 'Epilobium ciliatum', 'Epilobium arcticum', 'Epilobium davuricum', 'Epilobium hornemannii', 'Epilobium lactiflorum', 'Epilobium palustre']	1	3934	Onagraceae	NA	NA	tribe	Circaeeae	1585429	[]	1	3934	Onagraceae	13010	Circaea	genus	Circaea	13010	['Circaea lutetiana', 'Circaea alpina']	0.907407	3934	Onagraceae	NA	NA	tribe	Epilobieae	1585433	['Epilobium alsinifolium', 'Chamaenerion latifolium', 'Epilobium obscurum', 'Epilobium parviflorum', 'Chamaenerion angustifolium']	Circaea	Forb	atcctattttacgaaaaccaacaacgggggtttagaaagcgagaaaaaaag			5	g
subset:133773	1735	119	1658	74	0.950042	0.621849	0.964912	4037	Apiaceae	46366	Bupleurum	genus	Bupleurum	46366	['Bupleurum triradiatum', 'Bupleurum americanum']	1	4037	Apiaceae	46366	Bupleurum	genus	Bupleurum	46366	[]	0.909091	4037	Apiaceae	46366	Bupleurum	genus	Bupleurum	46366	['Bupleurum ranunculoides', 'Bupleurum longifolium', 'Bupleurum falcatum']	0.964912	4037	Apiaceae	46366	Bupleurum	species	Bupleurum arcticum	1301349	['Bupleurum arcticum']	Bupleurum	Forb	atcctttatttaatttaatttacaaaaacaaacaaaggcccagaaggtgaaaaag	Merged with subset:58416		5	a
subset:133878	198	18	188	10	0.949495	0.555556	0.794872	NA	NA	NA	NA	no rank	Pentapetalae	1437201	['Micranthes nudicaulis', 'Gentiana prostrata']	1	91896	Orobanchaceae	320805	Phelipanche	species	Phelipanche purpurea	223125	['Phelipanche purpurea']	1	91896	Orobanchaceae	320805	Phelipanche	species	Phelipanche purpurea	223125	['Phelipanche purpurea']	0.777778	NA	NA	NA	NA	no rank	Mesangiospermae	1437183	[]	Phelipanche purpurea	Forb	atcctgttttaaaaaaattaataaaacaaaaaaataag			7	a
subset:134904	838	5	837	4	0.998807	0.8	0.861111	3792	Saxifragaceae	759618	Micranthes	species	Micranthes nudicaulis	669827	['Micranthes nudicaulis']	1	4401	Platanaceae	4402	Platanus	genus	Platanus	4402	[]	0.8	NA	NA	NA	NA	no rank	Mesangiospermae	1437183	['Bassia prostrata', 'Cuscuta campestris', 'Medicago minima', 'Helleborus dumetorum', 'Helleborus foetidus', 'Helleborus niger', 'Helleborus odorus', 'Cuscuta monogyna', 'Ecballium elaterium', 'Helleborus viridis']	0.777778	NA	NA	NA	NA	order	Caryophyllales	3524	[]	Platanus	Tree	atcctgttttcagaaaacgagaaaaaaaaggaaag			8	a
subset:135603	1219	27	1203	14	0.986874	0.518519	1	3216	Funariaceae	29582	Funaria	genus	Funaria	29582	['Funaria hygrometrica', 'Funaria arctica']	1	3216	Funariaceae	29582	Funaria	genus	Funaria	29582	[]	0.608696	NA	NA	NA	NA	no rank	Tracheophyta	58023	[]	0.592593	NA	NA	NA	NA	no rank	Tracheophyta	58023	[]	Funaria	Moss	atcttttatatttttaataa			5	t
subset:135690	1360	150	1267	82	0.931618	0.546667	0.965517	3792	Saxifragaceae	3798	Saxifraga	genus	Saxifraga	3798	['Saxifraga eschscholtzii', 'Saxifraga aizoides']	1	3792	Saxifragaceae	3798	Saxifraga	species	Saxifraga aspera	1385495	['Saxifraga aspera']	1	3792	Saxifragaceae	3798	Saxifraga	species	Saxifraga aspera	1385495	['Saxifraga aspera']	0.965517	3792	Saxifragaceae	3798	Saxifraga	genus	Saxifraga	3798	['Saxifraga aizoides', 'Saxifraga oppositifolia']	Saxifraga aspera	Forb	atcctgttttaagaaagcaaaacacaagggttcataaaaagcgaaaaaaaaaaaaag			5	a
subset:135697	51	4	51	4	1	1	0.583333	NA	NA	NA	NA	superkingdom	Eukaryota	2759	[]	1	3386	Ephedraceae	3387	Ephedra	genus	Ephedra	3387	[]	0.971429	3386	Ephedraceae	3387	Ephedra	genus	Ephedra	3387	['Ephedra major', 'Ephedra distachya']	0.583333	NA	NA	NA	NA	no rank	Euphyllophyta	78536	[]	Ephedra	Shrub	atccaagtcagagattctctgactaaaaaaggta			6	a
subset:135822	2537	89	2486	58	0.979898	0.651685	1	3256	Equisetaceae	3257	Equisetum	genus	Equisetum	3257	['Equisetum variegatum', 'Equisetum scirpoides', 'Equisetum hyemale']	1	3256	Equisetaceae	3257	Equisetum	genus	Equisetum	3257	[]	1	3256	Equisetaceae	3257	Equisetum	genus	Equisetum	3257	['Equisetum ramosissimum', 'Equisetum hyemale', 'Equisetum variegatum']	1	3256	Equisetaceae	3257	Equisetum	genus	Equisetum	3257	['Equisetum scirpoides', 'Equisetum variegatum', 'Equisetum hyemale']	Equisetum	Horsetail	attcgatttag			NA	NA
subset:136021	1777	55	1355	13	0.762521	0.236364	1	NA	NA	NA	NA	subclass	Bryidae	114658	['Meesia uliginosa', 'Paludella squarrosa']	1	NA	NA	NA	NA	subclass	Bryidae	114658	[]	0.68	NA	NA	NA	NA	no rank	Tracheophyta	58023	[]	0.68	NA	NA	NA	NA	no rank	Tracheophyta	58023	[]	Bryidae	Moss	atcttatttcatttgaaaataa			NA	NA
subset:136385	255841	2955	237553	1092	0.929988	0.369543	1	4210	Asteraceae	NA	NA	subfamily	Asteroideae	102804	[]	1	4210	Asteraceae	NA	NA	tribe	Astereae	102809	[]	1	4210	Asteraceae	NA	NA	family	Asteraceae	4210	[]	1	4210	Asteraceae	NA	NA	subfamily	Asteroideae	102804	[]	Asteraceae	Forb	atcacgttttccgaaaacaagcaaaggttcagaaagcgaaaataaaaaag	Merged with subset:158247		6	a
subset:137038	918	64	860	25	0.936819	0.390625	0.979167	3700	Brassicaceae	50451	Arabis	genus	Arabis	50451	['Arabis hirsuta', 'Arabis borealis', 'Arabis pycnocarpa']	1	3700	Brassicaceae	NA	NA	family	Brassicaceae	3700	[]	1	3700	Brassicaceae	50451	Arabis	genus	Arabis	50451	['Arabis pumila', 'Arabis stellulata', 'Arabis planisiliqua', 'Arabis scabra', 'Arabis ciliata', 'Arabis collina']	1	3700	Brassicaceae	50451	Arabis	species	Arabis hirsuta	78191	['Arabis hirsuta']	Arabis	Forb	atcctggtttacgcgaacaaacctgagtttaaaaagcgagaaaagagg			5	a
subset:137113	178	11	172	7	0.966292	0.636364	0.853659	21571	Boraginaceae	NA	NA	subfamily	Cynoglossoideae	1874400	['Eritrichium sericeum', 'Lappula myosotis', 'Mertensia paniculata', 'Lappula deflexa', 'Eritrichium aretioides', 'Mertensia maritima', 'Eritrichium splendens', 'Eritrichium villosum']	1	21571	Boraginaceae	NA	NA	subtribe	Boragininae	1874412	[]	1	21571	Boraginaceae	170546	Cynoglottis	species	Cynoglottis barrelieri	170547	['Cynoglottis barrelieri']	1	21571	Boraginaceae	89629	Anchusa	species	Anchusa arvensis	170545	['Anchusa arvensis']	Cynoglottis barrelieri	Forb	atccggttttccgaaaataaaagtggaaaaataaaaaagag			5	a
subset:137236	164	54	24	4	0.146341	0.0740741	0.956522	4345	Ericaceae	45918	Empetrum	genus	Empetrum	45918	['Empetrum sibiricum', 'Empetrum nigrum', 'Empetrum subholarcticum']	1	4345	Ericaceae	45918	Empetrum	species	Empetrum nigrum	191066	['Empetrum nigrum']	0.956522	4345	Ericaceae	NA	NA	subfamily	Ericoideae	217035	['Empetrum nigrum', 'Erica scoparia', 'Erica arborea']	0.956522	4345	Ericaceae	NA	NA	subfamily	Ericoideae	217035	['Empetrum nigrum', 'Kalmia polifolia']	Empetrum nigrum	Shrub	atcctttatttggcaaacaaacaaagattccgaaagctaaaaag			5	a
subset:137477	3473	218	3345	131	0.963144	0.600917	1	4609	Cyperaceae	13398	Carex	genus	Carex	13398	['Carex obtusata', 'Carex pauciflora', 'Carex nardina', 'Carex rupestris']	1	4609	Cyperaceae	13398	Carex	genus	Carex	13398	[]	1	4609	Cyperaceae	13398	Carex	genus	Carex	13398	['Carex distachya', 'Carex pulicaris', 'Carex pauciflora', 'Carex curvula', 'Carex baldensis', 'Carex rupestris']	1	4609	Cyperaceae	NA	NA	subfamily	Cyperoideae	986140	['Carex pulicaris', 'Carex nardina', 'Rhynchospora alba', 'Carex pauciflora', 'Carex obtusata', 'Carex rupestris']	Carex	Graminoid	atcttctttttgagaaaaagaaatatataaaatatttcttatttcagataagaaatattttatttcttatctaatattaaa			5	t
subset:137530	4057	24	4054	22	0.999261	0.916667	1	3465	Papaveraceae	3468	Papaver	genus	Papaver	3468	[]	1	3465	Papaveraceae	NA	NA	subfamily	Papaveroideae	1462614	[]	1	3465	Papaveraceae	3468	Papaver	genus	Papaver	3468	['Papaver alpinum', 'Papaver nudicaule']	1	3465	Papaveraceae	3468	Papaver	genus	Papaver	3468	['Papaver radicatum', 'Papaver nudicaule', 'Papaver keelei', 'Papaver hultenii', 'Papaver lapponicum', 'Papaver mcconnellii', 'Papaver alboroseum']	Papaver	Forb	atcctgttttcagaaaacaaattaagggatttctgaaagcgagaataaaaaaag			7	a
subset:137734	781	209	649	105	0.830986	0.502392	1	3440	Ranunculaceae	22868	Anemone	genus	Anemone	22868	['Anemone narcissiflora', 'Anemone sylvestris']	1	3440	Ranunculaceae	NA	NA	subfamily	Ranunculoideae	1463138	[]	1	3440	Ranunculaceae	22868	Anemone	species	Anemone narcissiflora	168002	['Anemone narcissiflora']	1	3440	Ranunculaceae	22868	Anemone	subspecies	Anemone narcissiflora subsp. sibirica	669619	['Anemone narcissiflora']	Anemone narcissiflora	Forb	atccttttttgttttcagaaaaaacaaacaaaacaaaagggcttcagaaagcaaaaataaacataaag			6	t
subset:138137	241	41	211	19	0.875519	0.463415	1	3568	Caryophyllaceae	3573	Silene	genus	Silene	3573	['Silene pauciflora', 'Silene nutans']	1	3568	Caryophyllaceae	NA	NA	tribe	Sileneae	1141492	[]	1	3568	Caryophyllaceae	3573	Silene	genus	Silene	3573	['Silene hayekiana', 'Silene campanula', 'Silene italica', 'Silene nutans']	1	3568	Caryophyllaceae	3573	Silene	genus	Silene	3573	['Silene pauciflora', 'Silene nutans']	Silene	Forb	ctccttttattttcctttttttcaaaagcaaaataaaggatgaagaaagcaagaaaaaaagg			7	t
subset:138177	66191	576	65002	373	0.982037	0.647569	1	4210	Asteraceae	41629	Saussurea	genus	Saussurea	41629	['Saussurea alpina', 'Saussurea parviflora', 'Saussurea nuda', 'Saussurea angustifolia']	1	4210	Asteraceae	41629	Saussurea	genus	Saussurea	41629	[]	1	4210	Asteraceae	41629	Saussurea	genus	Saussurea	41629	['Saussurea alpina', 'Saussurea discolor']	1	4210	Asteraceae	NA	NA	family	Asteraceae	4210	['Saussurea alpina', 'Lactuca sibirica']	Saussurea	Forb	atcacgttttccgaaaacaaacaaaggttcagaaagcgaaaatccaaaag			NA	NA
subset:138254	571	224	187	7	0.327496	0.03125	0.98	4210	Asteraceae	NA	NA	family	Asteraceae	4210	[]	0.98	NA	NA	NA	NA	no rank	Pentapetalae	1437201	[]	1	4210	Asteraceae	13464	Crepis	genus	Crepis	13464	['Crepis vesicaria', 'Crepis bursifolia']	0.98	4210	Asteraceae	NA	NA	family	Asteraceae	4210	[]	Crepis	Forb	atcgcgttttccgaaaacaaacaaagattcagaaagcgaaaatcaaaaag			5	a
subset:138373	711	38	676	16	0.950774	0.421053	1	4731	Typhaceae	4729	Sparganium	genus	Sparganium	4729	['Sparganium natans', 'Sparganium hyperboreum']	1	4731	Typhaceae	4729	Sparganium	genus	Sparganium	4729	[]	1	4731	Typhaceae	4729	Sparganium	species	Sparganium natans	669840	['Sparganium natans']	1	4731	Typhaceae	4729	Sparganium	genus	Sparganium	4729	['Sparganium angustifolium', 'Sparganium hyperboreum']	Sparganium natans	Aquatic	atccggatattttgataaaacaagggtttataaaactagaatcaaaaaggaag			5	a
subset:138462	1690	47	1671	36	0.988757	0.765957	1	4410	Nymphaeaceae	NA	NA	family	Nymphaeaceae	4410	['Nuphar pumila', 'Nymphaea tetragona', 'Nymphaea alba', 'Nymphaea candida']	1	4410	Nymphaeaceae	NA	NA	family	Nymphaeaceae	4410	[]	1	4410	Nymphaeaceae	NA	NA	family	Nymphaeaceae	4410	['Nuphar lutea', 'Nuphar pumila', 'Nymphaea alba']	1	4410	Nymphaeaceae	NA	NA	family	Nymphaeaceae	4410	['Nuphar lutea', 'Nuphar pumila', 'Nymphaea alba']	Nymphaeaceae	Aquatic	atcctgtttacagaaaacaagggttcctttcctagaaagcgagaatcaaaaaag			6	a
subset:13875	148	17	135	7	0.882353	0.411765	1	3803	Fabaceae	3904	Vicia	species	Vicia sylvatica	287755	['Vicia sylvatica']	1	NA	NA	NA	NA	no rank	fabids	91835	[]	1	3803	Fabaceae	3904	Vicia	species	Vicia sylvatica	287755	['Vicia sylvatica']	1	3803	Fabaceae	3904	Vicia	species	Vicia sylvatica	287755	['Vicia sylvatica']	Vicia sylvatica	Forb	atccttctttccgaaaacaaacaaataaaagttcagaaagttaaaatcaaaaag	Merged with subset:109243		5	a
subset:139256	376314	2525	375433	2094	0.99837	0.829307	1	50362	Melanthiaceae	50241	Veratrum	genus	Veratrum	50241	['Veratrum album', 'Veratrum oxysepalum']	1	50362	Melanthiaceae	50241	Veratrum	genus	Veratrum	50241	[]	1	50362	Melanthiaceae	50241	Veratrum	species	Veratrum album	50243	['Veratrum album']	1	50362	Melanthiaceae	50241	Veratrum	species	Veratrum album	50243	['Veratrum album']	Veratrum album	Forb	atcttgattttgagaaatcaagggtttaggtttagtttctaaaatcaaactagaataaaaaaa	Merged with subset:85714		7	a
subset:140134	2377	427	2074	213	0.872528	0.498829	1	4335	Primulaceae	49647	Primula	species	Primula frigida	272082	['Primula frigida']	1	4335	Primulaceae	49647	Primula	genus	Primula	49647	[]	1	4335	Primulaceae	49647	Primula	genus	Primula	49647	[]	1	4335	Primulaceae	49647	Primula	species	Primula frigida	272082	['Primula frigida']	Primula	Forb	atcctctttttcgaaaacaaaggttaaaggaaaataaaaaaaggggg			5	t
subset:140511	358	97	205	20	0.572626	0.206186	1	3745	Rosaceae	NA	NA	subtribe	Fragariinae	1184124	['Comarum palustre', 'Dasiphora fruticosa']	1	3745	Rosaceae	NA	NA	tribe	Potentilleae	721789	[]	1	3745	Rosaceae	NA	NA	subtribe	Fragariinae	1184124	['Dasiphora fruticosa', 'Drymocallis rupestris']	1	3745	Rosaceae	637889	Dasiphora	species	Dasiphora fruticosa	32239	['Dasiphora fruticosa']	Fragariinae	Forb	atcctgttttatgaaaacaaacaaaggtttcagaaagcgagaataaataaag			NA	NA
subset:140846	727462	116	727446	106	0.999978	0.913793	1	156152	Plantaginaceae	39200	Hippuris	genus	Hippuris	39200	['Hippuris vulgaris', 'Hippuris tetraphylla']	1	156152	Plantaginaceae	39200	Hippuris	genus	Hippuris	39200	[]	1	156152	Plantaginaceae	39200	Hippuris	species	Hippuris vulgaris	39321	['Hippuris vulgaris']	1	156152	Plantaginaceae	39200	Hippuris	genus	Hippuris	39200	['Hippuris x lanceolata', 'Hippuris tetraphylla', 'Hippuris vulgaris']	Hippuris vulgaris	Aquatic	atcctgtcttctcaaaacaaaggttcagaaagcgaaacaagg			NA	NA
subset:140964	116	17	91	7	0.807229	0.411765	0.981132	3568	Caryophyllaceae	1707114	Cherleria	genus	Cherleria	1707114	['Cherleria arctica', 'Cherleria obtusiloba', 'Cherleria biflora', 'Cherleria yukonensis']	1	3568	Caryophyllaceae	1707114	Cherleria	species	Cherleria sedoides	1435664	['Cherleria sedoides']	1	3568	Caryophyllaceae	1707114	Cherleria	species	Cherleria sedoides	1435664	['Cherleria sedoides']	0.981132	3568	Caryophyllaceae	NA	NA	family	Caryophyllaceae	3568	['Cherleria arctica', 'Pseudocherleria macrocarpa', 'Cherleria biflora', 'Sabulina rubella']	Cherleria sedoides	Forb	ctccttttgtctcccttaaaaaaaaaaggatgcagaaagcaagaataagaaag	Merged with subset:81545		10	a
subset:141138	33743	695	33444	475	0.991139	0.683453	1	52974	Bartramiaceae	NA	NA	family	Bartramiaceae	52974	['Breutelia arundinifolia', 'Philonotis tomentella', 'Conostomum tetragonum', 'Bartramia pomiformis', 'Philonotis fontana', 'Bartramia halleriana']	1	52974	Bartramiaceae	NA	NA	family	Bartramiaceae	52974	[]	0.708333	NA	NA	NA	NA	no rank	Mesangiospermae	1437183	[]	0.68	NA	NA	NA	NA	no rank	Mesangiospermae	1437183	[]	Bartramiaceae	Moss	atcttatttgatttaaaaataa			5	a
subset:141319	789379	158	789358	142	0.999973	0.898734	0.769231	NA	NA	NA	NA	no rank	asterids	71274	[]	1	23513	Rutaceae	NA	NA	family	Rutaceae	23513	[]	0.826923	NA	NA	NA	NA	no rank	Pentapetalae	1437201	['Linaria genistifolia', 'Linaria alpina', 'Linaria repens', 'Dictamnus albus', 'Ailanthus altissima', 'Hedera helix', 'Linaria supina', 'Scabiosa atropurpurea']	0.769231	NA	NA	NA	NA	no rank	asterids	71274	[]	Rutaceae	Shrub	atcctcttctcttttccaagaacaaacaggggttcagaaagcgaaaaagggg			5	a
subset:141338	20828	759	20197	409	0.969704	0.538867	1	1203500	Cystopteridaceae	32115	Gymnocarpium	species	Gymnocarpium dryopteris	32116	['Gymnocarpium dryopteris']	1	1203500	Cystopteridaceae	32115	Gymnocarpium	species	Gymnocarpium dryopteris	32116	['Gymnocarpium dryopteris']	0.974359	NA	NA	NA	NA	suborder	Aspleniineae	1203511	['Cystopteris alpina', 'Cystopteris fragilis', 'Thelypteris palustris']	1	1203500	Cystopteridaceae	32115	Gymnocarpium	species	Gymnocarpium continentale	1885256	['Gymnocarpium continentale']	Gymnocarpium dryopteris	Fern	atcttgtattactcaaatgaatttcgggcaatgaggcaa			NA	NA
subset:141858	349	93	286	46	0.819484	0.494624	1	24966	Rubiaceae	25168	Galium	genus	Galium	25168	['Galium palustre', 'Galium trifidum', 'Galium labradoricum']	1	24966	Rubiaceae	NA	NA	subfamily	Rubioideae	169617	[]	1	24966	Rubiaceae	NA	NA	tribe	Rubieae	169660	['Galium palustre', 'Galium trifidum', 'Asperula tinctoria', 'Rubia peregrina', 'Rubia tinctorum', 'Asperula cynanchica', 'Asperula purpurea', 'Asperula neilreichii', 'Asperula aristata', 'Galium elongatum']	1	24966	Rubiaceae	25168	Galium	genus	Galium	25168	['Galium palustre', 'Galium elongatum']	Rubieae	Forb	atcctattttccgaaaacaaaggtttagaaagtgaaaaaggg			5	a
subset:141864	94881	294	94820	253	0.999357	0.860544	1	29616	Thelypteridaceae	174657	Oreopteris	species	Oreopteris limbosperma	174658	['Oreopteris limbosperma']	0.948718	NA	NA	NA	NA	order	Polypodiales	3268	[]	1	29616	Thelypteridaceae	174657	Oreopteris	species	Oreopteris limbosperma	174658	['Oreopteris limbosperma']	0.948718	NA	NA	NA	NA	order	Polypodiales	3268	['Gymnocarpium robertianum', 'Diplazium sibiricum', 'Gymnocarpium continentale', 'Dryopteris expansa', 'Cystopteris fragilis', 'Thelypteris palustris', 'Athyrium distentifolium', 'Struthiopteris spicant', 'Dryopteris filix-mas', 'Cystopteris sudetica']	Oreopteris limbosperma	Fern	atcttgtattactcaaatgaatttcgggcgaggaagcga			NA	NA
subset:141898	5533	571	3090	77	0.558467	0.134851	0.98	4210	Asteraceae	NA	NA	family	Asteraceae	4210	[]	1	4210	Asteraceae	58643	Hypochaeris	species	Hypochaeris cretensis	58646	['Hypochaeris cretensis']	0.98	4210	Asteraceae	NA	NA	family	Asteraceae	4210	[]	0.98	4210	Asteraceae	NA	NA	family	Asteraceae	4210	[]	Hypochaeris	Forb	atcacgttttccgaaaacaaacaaaagttcagaaagcgaaaatcaaaaag			5	a
subset:142070	3360	339	3136	168	0.933333	0.495575	1	3568	Caryophyllaceae	3573	Silene	genus	Silene	3573	['Silene vulgaris', 'Silene uniflora']	1	3568	Caryophyllaceae	3573	Silene	genus	Silene	3573	[]	1	3568	Caryophyllaceae	3573	Silene	species	Silene vulgaris	42043	['Silene vulgaris']	1	3568	Caryophyllaceae	3573	Silene	genus	Silene	3573	['Silene vulgaris', 'Silene uniflora']	Silene vulgaris	Forb	ctccttttttcaaaagcaaaaaagtattaagaaagcaagaaaaaaag			6	t
subset:142487	2500	233	1914	99	0.7656	0.424893	1	3211	Polytrichaceae	NA	NA	family	Polytrichaceae	3211	['Pogonatum dentatum', 'Oligotrichum hercynicum']	1	3211	Polytrichaceae	NA	NA	family	Polytrichaceae	3211	[]	0.777778	13828	Ophioglossaceae	NA	NA	family	Ophioglossaceae	13828	['Botrypus virginianus', 'Sceptridium multifidum', 'Ophioglossum vulgatum', 'Botrychium simplex', 'Botrychium lunaria']	0.777778	13828	Ophioglossaceae	NA	NA	family	Ophioglossaceae	13828	['Botrychium lanceolatum', 'Ophioglossum vulgatum', 'Sceptridium multifidum', 'Botrychium simplex']	Polytrichaceae	Moss	atcttattttaaaatga			NA	NA
subset:142657	186	27	165	11	0.887097	0.407407	1	NA	NA	NA	NA	subclass	Dicranidae	114657	['Ceratodon purpureus', 'Rhabdoweisia crispata']	1	NA	NA	NA	NA	subclass	Dicranidae	114657	[]	0.695652	NA	NA	NA	NA	no rank	Mesangiospermae	1437183	[]	0.681818	NA	NA	NA	NA	no rank	Mesangiospermae	1437183	[]	Dicranidae	Moss	attttattttttaaaaataa			6	t
subset:142689	14346	372	8400	29	0.585529	0.077957	0.692308	703407	Montiaceae	NA	NA	family	Montiaceae	703407	['Montia fontana', 'Claytonia acutifolia', 'Claytonia arctica', 'Claytonia scammaniana', 'Claytonia eschscholtzii', 'Claytonia tuberosa']	1	425072	Monodopsidaceae	2511164	Microchloropsis	species	Microchloropsis salina	2511165	['Microchloropsis salina']	0.692308	703407	Montiaceae	107590	Montia	subspecies	Montia fontana subsp. chondrosperma	1533220	['Montia fontana']	0.692308	703407	Montiaceae	NA	NA	family	Montiaceae	703407	['Claytonia perfoliata', 'Montia fontana', 'Claytonia sarmentosa', 'Claytonia scammaniana', 'Claytonia eschscholtzii', 'Claytonia tuberosa']	Microchloropsis salina	Algae	ctcataaaagtg			NA	NA
subset:14269	130	43	84	4	0.646154	0.0930233	1	24966	Rubiaceae	25168	Galium	species	Galium aparine	29788	['Galium aparine']	1	24966	Rubiaceae	25168	Galium	genus	Galium	25168	[]	1	24966	Rubiaceae	25168	Galium	genus	Galium	25168	['Galium spurium', 'Galium aparine']	1	24966	Rubiaceae	25168	Galium	genus	Galium	25168	['Galium spurium', 'Galium aparine']	Galium	Forb	atcctattttccgaaaacaaagtgaaaggggg			5	g
subset:142761	24317	583	23781	356	0.977958	0.610635	0.981132	4479	Poaceae	NA	NA	subfamily	Pooideae	147368	[]	0.981132	4479	Poaceae	NA	NA	family	Poaceae	4479	[]	1	4479	Poaceae	4605	Festuca	genus	Festuca	4605	['Festuca laxa', 'Festuca quadriflora', 'Festuca scabriculmis']	0.981132	4479	Poaceae	NA	NA	subfamily	Pooideae	147368	[]	Festuca	Graminoid	atccgtgttttgagaaaactaggaggttctcgaactagaatacaaaggaaaag			NA	NA
subset:143133	1013	11	1007	8	0.994077	0.727273	0.769231	984491	Moerckiaceae	71400	Moerckia	species	Moerckia hibernica	312103	['Moerckia hibernica']	1	39024	Aneuraceae	70217	Aneura	genus	Aneura	70217	[]	0.642857	3256	Equisetaceae	3257	Equisetum	genus	Equisetum	3257	['Equisetum fluviatile', 'Equisetum pratense', 'Equisetum palustre', 'Equisetum ramosissimum', 'Equisetum variegatum', 'Equisetum arvense', 'Equisetum telmateia', 'Equisetum hyemale', 'Equisetum sylvaticum']	0.642857	3256	Equisetaceae	3257	Equisetum	genus	Equisetum	3257	['Equisetum fluviatile', 'Equisetum pratense', 'Equisetum palustre', 'Equisetum variegatum', 'Equisetum arvense', 'Equisetum telmateia', 'Equisetum scirpoides', 'Equisetum hyemale', 'Equisetum sylvaticum']	Aneura	Liverwort	ctttcgattatga			NA	NA
subset:143358	16151	223	15891	168	0.995323	0.767773	1	4479	Poaceae	38688	Molinia	species	Molinia caerulea	38689	['Molinia caerulea']	1	4479	Poaceae	NA	NA	no rank	PACMAD clade	147370	[]	1	4479	Poaceae	NA	NA	no rank	PACMAD clade	147370	[]	1	4479	Poaceae	38688	Molinia	species	Molinia caerulea	38689	['Molinia caerulea']	PACMAD clade		atcccttttttgaaaaaacaagtggttctcaaactagaacccaaaggaaaag	Merged with subset:171618, subset:153670, subset:150667,subset:156297		6	t
subset:143595	1977	191	1819	64	0.920081	0.335079	1	40338	Pelliaceae	40339	Pellia	genus	Pellia	40339	['Pellia neesiana', 'Pellia epiphylla']	1	40338	Pelliaceae	40339	Pellia	genus	Pellia	40339	[]	0.666667	13828	Ophioglossaceae	NA	NA	family	Ophioglossaceae	13828	['Botrypus virginianus', 'Sceptridium multifidum', 'Ophioglossum vulgatum', 'Botrychium simplex', 'Botrychium lunaria']	0.666667	NA	NA	NA	NA	no rank	Euphyllophyta	78536	['Botrychium lanceolatum', 'Ophioglossum vulgatum', 'Thuja plicata', 'Sceptridium multifidum', 'Botrychium simplex']	Pellia	Liverwort	atctcgttcacga			NA	NA
subset:143598	50	17	37	5	0.74	0.294118	1	53001	Plagiotheciaceae	53002	Plagiothecium	species	Plagiothecium denticulatum	90295	['Plagiothecium denticulatum']	1	NA	NA	NA	NA	order	Hypnales	13798	[]	0.64	NA	NA	NA	NA	no rank	Mesangiospermae	1437183	[]	0.625	NA	NA	NA	NA	no rank	Tracheophyta	58023	[]	Plagiothecium denticulatum	Moss	attttatttcgttcgaaaataa			NA	NA
subset:143663	4528	109	4487	75	0.990945	0.688073	1	3700	Brassicaceae	50451	Arabis	genus	Arabis	50451	['Arabis hirsuta', 'Arabis borealis', 'Arabis pycnocarpa']	1	3700	Brassicaceae	50451	Arabis	genus	Arabis	50451	[]	1	3700	Brassicaceae	50451	Arabis	genus	Arabis	50451	['Arabis allionii', 'Arabis sudetica', 'Arabis soyeri', 'Arabis hirsuta']	1	3700	Brassicaceae	50451	Arabis	genus	Arabis	50451	['Arabis hirsuta', 'Arabis pycnocarpa']	Arabis	Forb	atcctggtttacgcgaacaaacctgcgtttaaaaagcgagaaaagagg			5	a
subset:14379	4245	481	3890	261	0.922631	0.54262	0.981481	3792	Saxifragaceae	3798	Saxifraga	genus	Saxifraga	3798	['Saxifraga paniculata', 'Saxifraga cespitosa']	0.981818	3792	Saxifragaceae	3798	Saxifraga	genus	Saxifraga	3798	['Saxifraga hariotii', 'Saxifraga moschata', 'Saxifraga cartilaginea', 'Saxifraga osloensis', 'Saxifraga paniculata', 'Saxifraga exarata', 'Saxifraga lingulata', 'Saxifraga callosa']	1	3792	Saxifragaceae	3798	Saxifraga	genus	Saxifraga	3798	['Saxifraga adscendens', 'Saxifraga exarata', 'Saxifraga moschata']	0.981818	3792	Saxifragaceae	3798	Saxifraga	genus	Saxifraga	3798	['Saxifraga cotyledon', 'Saxifraga adscendens']	Saxifraga	Forb	atcctgttttaagaaagcaaaacacaagggttcagaaaaagaaaaaaaaaaaag	Merged with subset:11312		5	a
subset:144026	2562	174	2462	99	0.960968	0.568966	0.96	4037	Apiaceae	49557	Osmorhiza	species	Osmorhiza chilensis	52486	['Osmorhiza chilensis']	0.98	4037	Apiaceae	49557	Osmorhiza	genus	Osmorhiza	49557	['Osmorhiza occidentalis']	1	4037	Apiaceae	109083	Athamanta	species	Athamanta cretensis	109084	['Athamanta cretensis']	0.94	4037	Apiaceae	NA	NA	subfamily	Apioideae	241778	[]	Athamanta cretensis	Forb	atcctatttttttttccaaaaacaaacaaaggcccagaaggtgaaaaaag			9	t
subset:14409	2570947	1490	2564873	1418	0.99996	0.951678	1	156152	Plantaginaceae	26867	Plantago	species	Plantago maritima	197809	['Plantago maritima']	1	156152	Plantaginaceae	26867	Plantago	genus	Plantago	26867	[]	1	156152	Plantaginaceae	26867	Plantago	genus	Plantago	26867	['Plantago maritima', 'Plantago holosteum', 'Plantago alpina']	0.97561	156152	Plantaginaceae	26867	Plantago	genus	Plantago	26867	['Plantago maritima', 'Plantago major']	Plantago	Forb	atcctgtcttctccaaataaaggttcagaaagcgaaaaggg	Merged with subset:86185		NA	NA
subset:144909	1197	208	1066	120	0.89056	0.576923	0.924528	3792	Saxifragaceae	3798	Saxifraga	genus	Saxifraga	3798	['Saxifraga oppositifolia', 'Saxifraga cespitosa', 'Saxifraga paniculata', 'Saxifraga serpyllifolia']	1	3792	Saxifragaceae	3798	Saxifraga	genus	Saxifraga	3798	[]	1	3792	Saxifragaceae	3798	Saxifraga	genus	Saxifraga	3798	['Saxifraga aphylla', 'Saxifraga sedoides', 'Saxifraga arachnoidea', 'Saxifraga presolanensis', 'Saxifraga petraea']	0.98	3792	Saxifragaceae	3798	Saxifraga	genus	Saxifraga	3798	['Saxifraga hypnoides', 'Saxifraga granulata', 'Saxifraga rosacea']	Saxifraga	Forb	atcctgttttaagcaagcaaaacacaagggttcagaaaaagaaaaaaaag			5	a
subset:144970	14192	459	13976	299	0.98478	0.651416	1	3803	Fabaceae	118889	Anthyllis	species	Anthyllis vulneraria	118891	['Anthyllis vulneraria']	1	3803	Fabaceae	118889	Anthyllis	species	Anthyllis vulneraria	118891	['Anthyllis vulneraria']	1	3803	Fabaceae	118889	Anthyllis	species	Anthyllis vulneraria	118891	['Anthyllis vulneraria']	1	3803	Fabaceae	118889	Anthyllis	species	Anthyllis vulneraria	118891	['Anthyllis vulneraria']	Anthyllis vulneraria	Forb	atcctgctttatgaaaacatgggaaagttcagttcagaaagcgacgagaaaaaag			6	a
subset:145088	61210	86	61137	30	0.998807	0.348837	0.98	4210	Asteraceae	NA	NA	family	Asteraceae	4210	[]	1	NA	NA	NA	NA	no rank	Mesangiospermae	1437183	[]	0.98	4210	Asteraceae	NA	NA	family	Asteraceae	4210	[]	0.98	4210	Asteraceae	NA	NA	family	Asteraceae	4210	[]	Asteraceae	Forb	atcacgttttccgaaaacaaacaacggttcagaaagcgaaaatcaaaaag			5	a
subset:145111	3648	8	3645	6	0.999178	0.75	0.75	NA	NA	NA	NA	no rank	Liliopsida	4447	[]	1	13803	Sphagnaceae	13804	Sphagnum	species	Sphagnum riparium	231131	['Sphagnum riparium']	0.75	NA	NA	NA	NA	no rank	Liliopsida	4447	[]	0.75	NA	NA	NA	NA	no rank	Liliopsida	4447	[]	Liliopsida	Forb	atcttgttttcataacataaatgggacataacataaatgg			NA	NA
subset:145191	3555	282	3378	195	0.962952	0.691489	0.965517	3781	Crassulaceae	202994	Rhodiola	species	Rhodiola rosea	203015	['Rhodiola rosea']	0.982759	3781	Crassulaceae	NA	NA	family	Crassulaceae	3781	['Umbilicus sp. PH-2018', 'Sedum alfredii', 'Sedum makinoi', 'Rosularia alpestris', 'Sedum album']	1	3781	Crassulaceae	NA	NA	family	Crassulaceae	3781	['Sedum atratum', 'Hylotelephium anacampseros', 'Sedum cepaea', 'Sedum caespitosum']	0.965517	3781	Crassulaceae	202994	Rhodiola	genus	Rhodiola	202994	['Rhodiola quadrifida', 'Rhodiola rosea']	Crassulaceae	Forb	atcttcttttccgaaaccaaacccaaatacaggggtttaaaaagcgagaataaaaaag	Merged with subset:139684, subset:190339		5	a
subset:145553	931	35	697	8	0.748657	0.228571	1	2231517	Pylaisiaceae	NA	NA	family	Pylaisiaceae	2231517	['Roaldia revoluta', 'Calliergonella cuspidata']	1	NA	NA	NA	NA	order	Hypnales	13798	[]	0.653846	NA	NA	NA	NA	no rank	Mesangiospermae	1437183	[]	0.62963	NA	NA	NA	NA	no rank	Tracheophyta	58023	[]	Pylaisiaceae	Moss	attttatttcgtttgaaaataa			NA	NA
subset:145880	38555	181	38541	172	0.999637	0.950276	0.962264	3934	Onagraceae	13054	Epilobium	genus	Epilobium	13054	['Epilobium leptophyllum', 'Epilobium alsinifolium', 'Epilobium montanum', 'Epilobium ciliatum', 'Epilobium arcticum', 'Epilobium davuricum', 'Epilobium hornemannii', 'Epilobium lactiflorum', 'Epilobium palustre']	1	3934	Onagraceae	NA	NA	tribe	Onagreae	1585432	[]	1	3367	Cupressaceae	13100	Juniperus	species	Juniperus thurifera	177241	['Juniperus thurifera']	0.962264	3934	Onagraceae	13054	Epilobium	genus	Epilobium	13054	['Epilobium roseum', 'Epilobium obscurum', 'Epilobium montanum', 'Epilobium ciliatum', 'Epilobium alsinifolium', 'Epilobium anagallidifolium', 'Epilobium hornemannii', 'Epilobium lactiflorum', 'Epilobium palustre', 'Epilobium hirsutum', 'Epilobium parviflorum', 'Epilobium leptocarpum', 'Epilobium davuricum']	Juniperus thurifera	Tree	atcctattttacgaaaaccaacaccgggggtttagaaagcgagaaaaaaaaag			5	g
subset:146070	1188	28	1186	27	0.998316	0.964286	0.666667	NA	NA	NA	NA	superkingdom	Eukaryota	2759	[]	1	31319	Mesotaeniaceae	43942	Roya	species	Roya obtusa	104537	['Roya obtusa']	0.62963	NA	NA	NA	NA	no rank	Tracheophyta	58023	[]	0.625	NA	NA	NA	NA	no rank	Tracheophyta	58023	[]	Roya obtusa	Algae	atcttgtaatagaaaaattgccaa			5	a
subset:146540	81195	1697	80132	1428	0.995054	0.841485	1	21571	Boraginaceae	192333	Myosotis	species	Myosotis arvensis	192338	['Myosotis arvensis']	1	21571	Boraginaceae	NA	NA	subfamily	Cynoglossoideae	1874400	[]	0.914894	21571	Boraginaceae	NA	NA	subfamily	Boraginoideae	1874399	['Pulmonaria collina', 'Pulmonaria mollis', 'Buglossoides incrassata', 'Cerinthe minor']	1	21571	Boraginaceae	192333	Myosotis	species	Myosotis arvensis	192338	['Myosotis arvensis']	Myosotis arvensis	Forb	atccggtttccgaaaacaaacaaaagttgaaaaagaaaaaaggaag	Merged with subset:173061, subset:175241, subset:126956, subset:127143		5	a
subset:146622	11346	3	11346	3	1	1	0.910714	4479	Poaceae	NA	NA	no rank	PACMAD clade	147370	['Danthonia spicata', 'Molinia caerulea', 'Sporobolus hookerianus', 'Sporobolus michauxianus', 'Danthonia intermedia', 'Muhlenbergia glomerata', 'Muhlenbergia richardsonis', 'Phragmites australis']	1	4479	Poaceae	79850	Ischaemum	genus	Ischaemum	79850	[]	0.910714	4479	Poaceae	NA	NA	no rank	PACMAD clade	147370	[]	0.910714	4479	Poaceae	NA	NA	no rank	PACMAD clade	147370	['Danthonia decumbens', 'Molinia caerulea', 'Digitaria sanguinalis', 'Echinochloa crus-galli', 'Phragmites australis']	Ischaemum	Graminoid	atcccttttttgaaaaaacaactggttctcaaactagaacccaaaggaaaaggaag			6	t
subset:146747	15759	360	15395	195	0.986364	0.541667	1	21571	Boraginaceae	203739	Lappula	species	Lappula deflexa	543572	['Lappula deflexa']	1	21571	Boraginaceae	NA	NA	family	Boraginaceae	21571	[]	1	21571	Boraginaceae	NA	NA	tribe	Lithospermeae	1874405	['Cerinthe minor', 'Buglossoides incrassata']	1	21571	Boraginaceae	181180	Buglossoides	species	Buglossoides arvensis	181181	['Buglossoides arvensis']	Lithospermeae	Forb	atccggttttccgaaaacaaacaaaagttgaaaaagaaaaaag	Merged with subset:105639		5	a
subset:146798	25527	977	25049	629	0.981275	0.643808	1	3934	Onagraceae	13054	Epilobium	genus	Epilobium	13054	['Epilobium leptophyllum', 'Epilobium montanum', 'Epilobium ciliatum', 'Epilobium davuricum', 'Epilobium hornemannii', 'Epilobium lactiflorum', 'Epilobium palustre']	1	3934	Onagraceae	NA	NA	tribe	Epilobieae	1585433	[]	1	3934	Onagraceae	13054	Epilobium	genus	Epilobium	13054	['Epilobium roseum', 'Epilobium nutans', 'Epilobium obscurum', 'Epilobium montanum', 'Epilobium ciliatum', 'Epilobium anagallidifolium', 'Epilobium palustre', 'Epilobium lanceolatum']	1	3934	Onagraceae	13054	Epilobium	genus	Epilobium	13054	['Epilobium roseum', 'Epilobium montanum', 'Epilobium ciliatum', 'Epilobium anagallidifolium', 'Epilobium davuricum', 'Epilobium hornemannii', 'Epilobium lactiflorum', 'Epilobium palustre', 'Epilobium hirsutum', 'Epilobium leptocarpum']	Epilobium	Forb	atcctattttacgaaaaccagcaccgggggtttagaaagcgatcaaaaaaaag			5	g
subset:147195	18021	94	17994	77	0.998502	0.819149	1	3250	Lycopodiaceae	NA	NA	subfamily	Lycopodioideae	1965347	['Diphasiastrum montellii', 'Spinulum annotinum', 'Diphasiastrum sitchense', 'Lycopodium clavatum', 'Dendrolycopodium dendroideum', 'Diphasiastrum complanatum', 'Diphasiastrum alpinum']	1	3250	Lycopodiaceae	NA	NA	subfamily	Lycopodioideae	1965347	[]	1	3250	Lycopodiaceae	NA	NA	subfamily	Lycopodioideae	1965347	['Spinulum annotinum', 'Diphasiastrum alpinum', 'Lycopodium clavatum', 'Diphasiastrum issleri', 'Lycopodium oellgaardii']	1	3250	Lycopodiaceae	NA	NA	subfamily	Lycopodioideae	1965347	['Diphasiastrum complanatum', 'Spinulum annotinum', 'Diphasiastrum montellii', 'Lycopodium clavatum', 'Diphasiastrum alpinum']	Lycopodioideae	Forb	atcctgtttagcaaatggcgg			NA	NA
subset:147600	426229	618	425304	465	0.999268	0.752427	1	4345	Ericaceae	13384	Calluna	species	Calluna vulgaris	13385	['Calluna vulgaris']	1	4345	Ericaceae	13384	Calluna	species	Calluna vulgaris	13385	['Calluna vulgaris']	1	4345	Ericaceae	13384	Calluna	species	Calluna vulgaris	13385	['Calluna vulgaris']	1	4345	Ericaceae	13384	Calluna	species	Calluna vulgaris	13385	['Calluna vulgaris']	Calluna vulgaris	Shrub	atcctttttttcgcaaacaaacaaagattccgaaaggtaaaaaaaag	Merged with subset:3098		7	t
subset:147720	696	93	634	50	0.91092	0.537634	0.833333	NA	NA	NA	NA	no rank	Mesangiospermae	1437183	['Anemone ranunculoides', 'Ranunculus lapponicus', 'Geranium sylvaticum', 'Geranium erianthum', 'Clematis sibirica', 'Geranium krylovii']	1	4027	Geraniaceae	4028	Geranium	species	Geranium pyrenaicum	379953	['Geranium pyrenaicum']	1	4027	Geraniaceae	4028	Geranium	species	Geranium pyrenaicum	379953	['Geranium pyrenaicum']	1	4027	Geraniaceae	4028	Geranium	species	Geranium pyrenaicum	379953	['Geranium pyrenaicum']	Geranium pyrenaicum	Forb	atcctttttgacttgacgaaaatcaaaaggggctcagaaagcaagaatagacaaaaaag			5	t
subset:147915	476	283	184	39	0.386555	0.137809	0.9375	NA	NA	NA	NA	order	Asterales	4209	[]	1	23672	Sapindaceae	290931	Deinbollia	species	Deinbollia kilimandscharica	1195001	['Deinbollia kilimandscharica']	0.957447	4210	Asteraceae	NA	NA	subfamily	Asteroideae	102804	[]	0.957447	4210	Asteraceae	NA	NA	subfamily	Asteroideae	102804	[]	Asteroideae	Forb	atcacgttttccgaaaacaaacaaaggttcagaaaacgaaaaaaag			7	a
subset:148597	12328	115	12312	104	0.998702	0.904348	0.977273	4037	Apiaceae	13665	Sanicula	species	Sanicula marilandica	1663604	['Sanicula marilandica']	1	4037	Apiaceae	43070	Eryngium	genus	Eryngium	43070	[]	1	4037	Apiaceae	43070	Eryngium	genus	Eryngium	43070	['Eryngium amethystinum', 'Eryngium alpinum', 'Eryngium campestre', 'Eryngium spinalba']	0.977273	4037	Apiaceae	43070	Eryngium	species	Eryngium maritimum	455077	['Eryngium maritimum']	Eryngium	Forb	atcctgttttccaaaaacaaacaaaggttcagaaggtgaaaagg			5	a
subset:148772	679	18	676	16	0.995582	0.888889	0.75	3256	Equisetaceae	3257	Equisetum	genus	Equisetum	3257	['Equisetum fluviatile', 'Equisetum pratense', 'Equisetum palustre', 'Equisetum variegatum', 'Equisetum arvense', 'Equisetum scirpoides', 'Equisetum hyemale', 'Equisetum sylvaticum']	1	4027	Geraniaceae	4030	Pelargonium	genus	Pelargonium	4030	[]	0.75	3256	Equisetaceae	3257	Equisetum	genus	Equisetum	3257	['Equisetum fluviatile', 'Equisetum pratense', 'Equisetum palustre', 'Equisetum ramosissimum', 'Equisetum hyemale', 'Equisetum arvense', 'Equisetum telmateia', 'Equisetum variegatum', 'Equisetum sylvaticum']	0.75	3256	Equisetaceae	3257	Equisetum	genus	Equisetum	3257	['Equisetum fluviatile', 'Equisetum pratense', 'Equisetum palustre', 'Equisetum hyemale', 'Equisetum arvense', 'Equisetum telmateia', 'Equisetum scirpoides', 'Equisetum variegatum', 'Equisetum sylvaticum']	Equisetum	Horsetail	atcctgtttaag			NA	NA
subset:148814	174	106	51	15	0.293103	0.141509	0.967742	3568	Caryophyllaceae	3573	Silene	species	Silene repens	403542	['Silene repens']	1	3568	Caryophyllaceae	415875	Heliosperma	species	Heliosperma alpestre	415865	['Heliosperma alpestre']	1	3568	Caryophyllaceae	3573	Silene	species	Silene quadrifida	1291644	['Silene quadrifida']	0.951613	3568	Caryophyllaceae	3573	Silene	genus	Silene	3573	['Silene pauciflora', 'Silene nutans', 'Silene otites']	Silene quadrifida	Forb	ctccttttattttccttttttcaaaagcaaaaaaaggattaagaaagcaagaaaaaaagg			6	t
subset:149084	2034502	4146	1988810	3888	0.999789	0.937771	1	4345	Ericaceae	13749	Vaccinium	genus	Vaccinium	13749	['Vaccinium ovalifolium', 'Vaccinium myrtillus']	1	4345	Ericaceae	NA	NA	tribe	Vaccinieae	217062	[]	1	4345	Ericaceae	13749	Vaccinium	species	Vaccinium myrtillus	180763	['Vaccinium myrtillus']	1	4345	Ericaceae	13749	Vaccinium	species	Vaccinium myrtillus	180763	['Vaccinium myrtillus']	Vaccinium myrtillus	Shrub	atcctttttttttttggcaaacaaataaagattccgaaagaaaaagg	Merged with subset:67352		11	t
subset:149388	29182	733	28652	391	0.981838	0.533424	1	3745	Rosaceae	395100	Comarum	species	Comarum palustre	57932	['Comarum palustre']	1	3745	Rosaceae	NA	NA	subfamily	Rosoideae	171638	[]	1	3745	Rosaceae	395100	Comarum	species	Comarum palustre	57932	['Comarum palustre']	1	3745	Rosaceae	395100	Comarum	species	Comarum palustre	57932	['Comarum palustre']	Comarum palustre	Forb	atcccgttttatgaaaacaaacaagggtttcagaaagcgagaataaataagg			NA	NA
subset:149526	31	14	20	6	0.645161	0.428571	1	4609	Cyperaceae	13398	Carex	species	Carex lachenalii	240688	['Carex lachenalii']	1	4609	Cyperaceae	13398	Carex	species	Carex lachenalii	240688	['Carex lachenalii']	1	4609	Cyperaceae	13398	Carex	species	Carex lachenalii	240688	['Carex lachenalii']	1	4609	Cyperaceae	13398	Carex	species	Carex lachenalii	240688	['Carex lachenalii']	Carex lachenalii	Graminoid	atcttcttttttagaaaaagaaatatagaaaatatttcttatttcagataagaaagaataatattttttatctaatattaaa			6	t
subset:14967	64295	1842	62006	1272	0.990607	0.755716	1	629714	Hypericaceae	55962	Hypericum	genus	Hypericum	55962	['Hypericum perforatum', 'Hypericum maculatum']	1	629714	Hypericaceae	55962	Hypericum	genus	Hypericum	55962	[]	1	629714	Hypericaceae	55962	Hypericum	genus	Hypericum	55962	['Hypericum montanum', 'Hypericum maculatum', 'Hypericum perforatum', 'Hypericum humifusum', 'Hypericum pulchrum', 'Hypericum tetrapterum']	1	629714	Hypericaceae	55962	Hypericum	genus	Hypericum	55962	['Hypericum hirsutum', 'Hypericum perforatum', 'Hypericum pulchrum', 'Hypericum tetrapterum', 'Hypericum maculatum']	Hypericum	Forb	atccggctttccgaaaacaaagaaagattcataaacagaaaaaaaaag	Merged with subset:127649, subset:46044, subset:89170, subset:166827		9	a
subset:149737	2240	576	1782	223	0.795536	0.387153	0.80303	4200	Caprifoliaceae	59182	Knautia	species	Knautia arvensis	105271	['Knautia arvensis']	1	3503	Fagaceae	21024	Fagus	genus	Fagus	21024	[]	1	3503	Fagaceae	21024	Fagus	species	Fagus sylvatica	28930	['Fagus sylvatica']	1	3503	Fagaceae	21024	Fagus	species	Fagus sylvatica	28930	['Fagus sylvatica']	Fagus sylvatica	Tree	atcctattttccgaaaacaaataagggttgagaagaaagcaagaataaaataaaaaaaaaaaaag			13	a
subset:150111	279	86	206	26	0.738351	0.302326	1	28466	Hylocomiaceae	53006	Hylocomium	species	Hylocomium splendens	53007	['Hylocomium splendens']	1	28466	Hylocomiaceae	53006	Hylocomium	species	Hylocomium splendens	53007	['Hylocomium splendens']	0.681818	13828	Ophioglossaceae	NA	NA	family	Ophioglossaceae	13828	['Botrypus virginianus', 'Sceptridium multifidum', 'Ophioglossum vulgatum', 'Botrychium simplex', 'Botrychium lunaria']	0.681818	13828	Ophioglossaceae	NA	NA	family	Ophioglossaceae	13828	['Botrychium lanceolatum', 'Ophioglossum vulgatum', 'Sceptridium multifidum', 'Botrychium simplex']	Hylocomium splendens	Moss	atcttatttcgtttggagataa			NA	NA
subset:150134	2927	39	2914	30	0.995559	0.769231	0.730769	NA	NA	NA	NA	no rank	Embryophyta	3193	['Vicia cracca', 'Micranthes foliolosa', 'Arenaria serpyllifolia', 'Lemna trisulca', 'Salicornia dolichostachya', 'Tayloria splachnoides', 'Salicornia rubra']	1	130972	Peniaceae	102168	Penium	species	Penium margaritaceum	102169	['Penium margaritaceum']	0.730769	NA	NA	NA	NA	no rank	Mesangiospermae	1437183	['Vicia cracca', 'Viola argenteria', 'Silene dichotoma', 'Vicia villosa', 'Commelina communis', 'Colchicum autumnale', 'Arenaria serpyllifolia', 'Arenaria marschlinsii', 'Colchicum bulbocodium', 'Vicia tenuifolia', 'Colchicum alpinum', 'Arenaria leptoclados', 'Achillea macrophylla']	0.730769	NA	NA	NA	NA	no rank	Mesangiospermae	1437183	['Vicia cracca', 'Vicia villosa', 'Arenaria serpyllifolia', 'Lemna trisulca', 'Vicia tenuifolia', 'Salicornia procumbens']	Penium margaritaceum	Algae	atcctttgagttgaaatgctaaag			NA	NA
subset:150207	421561	2749	418664	2454	0.998968	0.892688	1	3745	Rosaceae	3761	Geum	genus	Geum	3761	['Geum rivale', 'Geum macrophyllum', 'Geum glaciale', 'Geum aleppicum', 'Geum rossii', 'Geum urbanum']	1	3745	Rosaceae	NA	NA	tribe	Colurieae	721790	[]	1	3745	Rosaceae	3761	Geum	genus	Geum	3761	['Geum reptans', 'Geum rivale', 'Geum montanum', 'Geum urbanum']	1	3745	Rosaceae	NA	NA	subfamily	Rosoideae	171638	['Geum rivale', 'Geum calthifolium', 'Geum glaciale', 'Geum aleppicum', 'Geum ternatum', 'Fragaria viridis', 'Geum rossii', 'Geum quellyon', 'Geum urbanum']	Geum	Forb	atcccgttttatgaaaagaaacaagggtttcagaacgcgagaataaataaag	Merged with subset:128996, subset:28354, subset:103207		NA	NA
subset:150402	1998086	3750	1940019	3185	0.999706	0.90676	1	4345	Ericaceae	4346	Rhododendron	species	Rhododendron lapponicum	313330	['Rhododendron lapponicum']	1	4345	Ericaceae	NA	NA	tribe	Rhodoreae	217046	[]	1	4345	Ericaceae	4346	Rhododendron	genus	Rhododendron	4346	['Rhododendron ferrugineum', 'Rhododendron hirsutum']	1	4345	Ericaceae	4346	Rhododendron	species	Rhododendron lapponicum	313330	['Rhododendron lapponicum']	Rhododendron	Shrub	atccttttttcgcaaacaaacaaagattccgaaagctaaaaaaaag	Merged with subset:166550, subset:155672, subset:191199, subset:53660, subset:46192, subset:97452, subset:138290, subset:188432, subset:32792, subset:179357; subset:144333; subset:8773		6	t
subset:150796	123798	1312	122900	1009	0.995436	0.769055	1	NA	NA	NA	NA	order	Polypodiales	3268	['Dryopteris filix-mas', 'Gymnocarpium robertianum']	0.974359	NA	NA	NA	NA	order	Polypodiales	3268	[]	1	1203500	Cystopteridaceae	32111	Cystopteris	genus	Cystopteris	32111	['Cystopteris alpina', 'Cystopteris fragilis']	1	1203500	Cystopteridaceae	NA	NA	family	Cystopteridaceae	1203500	['Cystopteris fragilis', 'Gymnocarpium robertianum']	Cystopteris	Fern	atcttgtattactcaaatgaatttcgggcgatgaggcaa	Merged with subset:55665		NA	NA
subset:150909	369	70	310	24	0.840108	0.342857	1	41845	Scapaniaceae	NA	NA	family	Scapaniaceae	41845	['Scapania aequiloba', 'Scapania irrigua', 'Douinia ovata', 'Scapania calcicola']	1	41845	Scapaniaceae	NA	NA	family	Scapaniaceae	41845	[]	0.666667	13828	Ophioglossaceae	NA	NA	family	Ophioglossaceae	13828	['Botrypus virginianus', 'Sceptridium multifidum', 'Ophioglossum vulgatum', 'Botrychium simplex', 'Botrychium lunaria']	0.666667	NA	NA	NA	NA	no rank	Euphyllophyta	78536	['Botrychium lanceolatum', 'Ophioglossum vulgatum', 'Thuja plicata', 'Sceptridium multifidum', 'Botrychium simplex']	Scapaniaceae	Moss	attttgtttcccttacaa			NA	NA
subset:151021	3971	674	18	4	0.00453286	0.00593472	0.954545	4136	Lamiaceae	NA	NA	family	Lamiaceae	4136	['Thymus oxyodontus', 'Thymus serpyllum', 'Thymus praecox', 'Lamium album']	1	4136	Lamiaceae	39172	Nepeta	genus	Nepeta	39172	[]	1	4136	Lamiaceae	39172	Nepeta	genus	Nepeta	39172	['Nepeta cataria', 'Nepeta nepetella']	0.954545	4136	Lamiaceae	NA	NA	family	Lamiaceae	4136	['Origanum vulgare', 'Thymus serpyllum', 'Thymus praecox', 'Lamium album']	Nepeta	Forb	atcctgttttctcaaagcaaag			NA	NA
subset:151078	27811	857	27404	555	0.985366	0.647608	1	32084	Dennstaedtiaceae	32100	Pteridium	species	Pteridium aquilinum	32101	['Pteridium aquilinum']	1	32084	Dennstaedtiaceae	NA	NA	family	Dennstaedtiaceae	32084	[]	1	32084	Dennstaedtiaceae	32100	Pteridium	species	Pteridium aquilinum	32101	['Pteridium aquilinum']	1	32084	Dennstaedtiaceae	32100	Pteridium	subspecies	Pteridium aquilinum subsp. latiusculum	104587	['Pteridium aquilinum']	Pteridium aquilinum	Fern	atcttgtattacccgaatgaatttcggtcgatggaacga			NA	NA
subset:151195	32320	461	32173	352	0.995452	0.763557	1	4037	Apiaceae	54707	Chaerophyllum	species	Chaerophyllum prescottii	642892	['Chaerophyllum prescottii']	1	4037	Apiaceae	54707	Chaerophyllum	genus	Chaerophyllum	54707	[]	1	4037	Apiaceae	54707	Chaerophyllum	species	Chaerophyllum aureum	109094	['Chaerophyllum aureum']	1	4037	Apiaceae	54707	Chaerophyllum	species	Chaerophyllum prescottii	642892	['Chaerophyllum prescottii']	Chaerophyllum aureum	Forb	atcctttttttccaaaaacaaaaaaggccccagaaggtgaaaaag			7	t
subset:15128	51805	41	51793	33	0.999768	0.804878	0.822222	NA	NA	NA	NA	no rank	Mesangiospermae	1437183	[]	1	4070	Solanaceae	4071	Capsicum	genus	Capsicum	4071	[]	0.95	4070	Solanaceae	NA	NA	family	Solanaceae	4070	[]	0.95	4070	Solanaceae	NA	NA	subfamily	Solanoideae	424551	['Solanum tuberosum', 'Solanum dulcamara', 'Datura stramonium', 'Hyoscyamus niger', 'Solanum nigrum', 'Solanum lycopersicum', 'Solanum villosum', 'Solanum rostratum']	Capsicum	Contaminant	atcctattttctgaaaacaaataaaggttcagaaaaaaag			7	a
subset:151867	21	6	18	4	0.857143	0.666667	0.867925	NA	NA	NA	NA	no rank	Mesangiospermae	1437183	[]	1	233880	Phyllanthaceae	210339	Bischofia	species	Bischofia javanica	210340	['Bischofia javanica']	0.886792	NA	NA	NA	NA	no rank	Mesangiospermae	1437183	[]	0.886792	NA	NA	NA	NA	no rank	Mesangiospermae	1437183	['Cornus alba', 'Sambucus racemosa', 'Asarum europaeum', 'Mercurialis perennis', 'Cornus unalaschkensis', 'Cornus suecica', 'Cornus sanguinea', 'Elatine orthosperma', 'Cornus canadensis']	Mesangiospermae	Forb	atcctattttccgaaaacacaaacaagggttcataaagaccgaataaaaaag			6	a
subset:15255	23122	103	23109	94	0.999438	0.912621	1	3220	Dicranaceae	52977	Dicranella	species	Dicranella heteromalla	80885	['Dicranella heteromalla']	1	3220	Dicranaceae	52977	Dicranella	species	Dicranella heteromalla	80885	['Dicranella heteromalla']	0.65	13828	Ophioglossaceae	NA	NA	family	Ophioglossaceae	13828	['Botrypus virginianus', 'Sceptridium multifidum', 'Ophioglossum vulgatum', 'Botrychium simplex', 'Botrychium lunaria']	0.65	13828	Ophioglossaceae	NA	NA	family	Ophioglossaceae	13828	['Botrychium lanceolatum', 'Ophioglossum vulgatum', 'Sceptridium multifidum', 'Botrychium simplex']	Dicranella heteromalla	Moss	attttattttcaataatga			NA	NA
subset:152867	148509	1851	146551	1139	0.992874	0.622735	1	4609	Cyperaceae	13398	Carex	genus	Carex	13398	[]	1	4609	Cyperaceae	13398	Carex	genus	Carex	13398	[]	1	4609	Cyperaceae	13398	Carex	genus	Carex	13398	[]	1	4609	Cyperaceae	13398	Carex	genus	Carex	13398	[]	Carex	Graminoid	atcttctttttgagaaaaagaaatatataaaatatttcttatttcagataagaaataatattttttcttatctaatattaaa	Merged with subset:104106, subset:138174, subset:98782, subset:29726, subset:29870, subset:124399, subset:9579, subset:174055, subset:166970, subset:16977, subset:150717		5	t
subset:152942	255	17	246	11	0.964706	0.647059	0.80303	50362	Melanthiaceae	NA	NA	family	Melanthiaceae	50362	['Anticlea elegans', 'Veratrum album', 'Veratrum oxysepalum']	1	4677	Liliaceae	4688	Lilium	species	Lilium martagon	82322	['Lilium martagon']	1	4677	Liliaceae	4688	Lilium	species	Lilium martagon	82322	['Lilium martagon']	1	4677	Liliaceae	4688	Lilium	species	Lilium martagon	82322	['Lilium martagon']	Lilium martagon	Forb	atctttattttgaaaaaaagggtttaatttatagtttttttaatataaaactacaataaaaaaa			7	a
subset:153018	219	42	179	8	0.817352	0.190476	0.9375	3615	Polygonaceae	NA	NA	subfamily	Polygonoideae	1110380	['Rumex graminifolius', 'Rumex sibiricus', 'Rumex longifolius', 'Rumex hultenii', 'Rumex pallidus', 'Rumex pseudonatronatus', 'Rumex confertus', 'Rumex aquaticus', 'Bistorta vivipara', 'Rumex maritimus', 'Rumex thyrsiflorus', 'Rumex acetosa', 'Rumex arcticus', 'Rumex acetosella']	1	3615	Polygonaceae	NA	NA	tribe	Calligoneae	1110382	[]	0.9375	3615	Polygonaceae	NA	NA	subfamily	Polygonoideae	1110380	[]	0.9375	3615	Polygonaceae	NA	NA	subfamily	Polygonoideae	1110380	[]	Polygonoideae	Forb	ctccttctttccaaaaggaagaataaaaaagg			6	a
subset:153749	2947	192	2851	112	0.967424	0.583333	0.906977	NA	NA	NA	NA	order	Lamiales	4143	['Littorella uniflora', 'Linaria vulgaris', 'Castilleja septentrionalis', 'Callitriche cophocarpa', 'Hippuris tetraphylla', 'Plantago lanceolata', 'Hippuris vulgaris', 'Scrophularia nodosa', 'Prunella vulgaris']	1	24966	Rubiaceae	25168	Galium	genus	Galium	25168	[]	1	24966	Rubiaceae	25168	Galium	genus	Galium	25168	['Galium sylvaticum', 'Galium verum']	1	24966	Rubiaceae	25168	Galium	genus	Galium	25168	['Galium spurium', 'Galium palustre', 'Galium rotundifolium']	Galium	Forb	atcctgttttccgaaaacaaaggttcagaaagttaaaaaagg			6	a
subset:154327	353072	2364	347274	2014	0.998492	0.851946	1	4381	Campanulaceae	40568	Campanula	genus	Campanula	40568	['Campanula lasiocarpa', 'Campanula alaskana', 'Campanula rotundifolia']	1	4381	Campanulaceae	NA	NA	family	Campanulaceae	4381	[]	1	4381	Campanulaceae	NA	NA	family	Campanulaceae	4381	[]	1	4381	Campanulaceae	40568	Campanula	genus	Campanula	40568	['Campanula lasiocarpa', 'Campanula alaskana', 'Campanula rotundifolia']	Campanulaceae	Forb	atccggttttctgacaataacaaaaggttcagaaagcgaaaatcaaaaag	Merged with subset:96974, subset:3978, subset:140368, subset:152227		5	a
subset:154337	13322	412	12369	102	0.928464	0.247573	0.98	4210	Asteraceae	NA	NA	family	Asteraceae	4210	[]	0.98	NA	NA	NA	NA	no rank	Pentapetalae	1437201	['Saussurea mucronulata', 'Helichrysum glumaceum', 'Kurziella gymnoclada', 'Zinnia juniperifolia', 'Pterygopappus lawrencei']	1	4210	Asteraceae	13464	Crepis	species	Crepis bocconi	268013	['Crepis bocconi']	0.98	4210	Asteraceae	NA	NA	family	Asteraceae	4210	[]	Crepis bocconi	Forb	atcacgttttccgaaaacaaacaaagattcagaaagcaaaaatcaaaaag			5	a
subset:154550	124	3	124	3	1	1	0.977778	4037	Apiaceae	NA	NA	tribe	Oenantheae	241787	['Cicuta bulbifera', 'Cicuta douglasii', 'Sium suave', 'Cicuta virosa', 'Sium latifolium']	0.977778	NA	NA	NA	NA	no rank	campanulids	91882	[]	1	4037	Apiaceae	54704	Berula	species	Berula erecta	54827	['Berula erecta']	1	4037	Apiaceae	54704	Berula	species	Berula erecta	54827	['Berula erecta']	Berula erecta	Contaminant	atcctgttttcaaaaaaaaaacaaaggggcagaaggtgaaaaaag			10	a
subset:15473	47	12	38	5	0.808511	0.416667	1	55434	Juncaginaceae	55500	Triglochin	species	Triglochin palustris	403040	['Triglochin palustris']	1	55434	Juncaginaceae	55500	Triglochin	species	Triglochin palustris	403040	['Triglochin palustris']	1	55434	Juncaginaceae	55500	Triglochin	species	Triglochin palustris	403040	['Triglochin palustris']	0.865385	55434	Juncaginaceae	55500	Triglochin	species	Triglochin maritima	55501	['Triglochin maritima']	Triglochin palustris	Forb	atccttgttttgagaaaaaagggtttattttatataatatataatttatataatatataaatagaagataaatataagaaaaaaatccgaataaaataaaaaag	Merged with subset:191249		6	a
subset:154822	34694	2129	16758	515	0.484549	0.241898	1	4210	Asteraceae	151998	Tephroseris	genus	Tephroseris	151998	['Tephroseris palustris', 'Tephroseris yukonensis', 'Tephroseris frigida', 'Tephroseris atropurpurea', 'Tephroseris integrifolia', 'Tephroseris kjellmanii', 'Tephroseris lindstroemii']	1	4210	Asteraceae	NA	NA	family	Asteraceae	4210	[]	1	4210	Asteraceae	NA	NA	tribe	Senecioneae	102812	['Jacobaea subalpina', 'Tephroseris integrifolia', 'Tephroseris helenitis', 'Tephroseris tenuifolia']	1	4210	Asteraceae	151998	Tephroseris	genus	Tephroseris	151998	['Tephroseris yukonensis', 'Tephroseris integrifolia', 'Tephroseris atropurpurea', 'Tephroseris frigida']	Senecioneae	Forb	atcacgttttccgaaaacaaacaaaggttcagaaaacgaaaataaaaaag	Merged with subset:163549		6	a
subset:15483	4866	107	3337	45	0.685779	0.420561	0.888889	NA	NA	NA	NA	no rank	asterids	71274	['Phacelia franklinii', 'Aralia nudicaulis', 'Podistera macounii', 'Sanicula marilandica', 'Pimpinella saxifraga']	1	4070	Solanaceae	NA	NA	family	Solanaceae	4070	[]	1	4070	Solanaceae	4085	Nicotiana	species	Nicotiana alata	4087	['Nicotiana alata']	0.975	4070	Solanaceae	NA	NA	subfamily	Solanoideae	424551	['Solanum tuberosum', 'Solanum dulcamara', 'Datura stramonium', 'Hyoscyamus niger', 'Solanum nigrum', 'Solanum lycopersicum', 'Solanum villosum', 'Solanum rostratum']	Nicotiana alata	Forb	atcctgttttccgaaaacaaacaaaggttcagaaaaaaag			7	a
subset:15492	113	45	76	14	0.672566	0.311111	0.949153	3792	Saxifragaceae	3798	Saxifraga	genus	Saxifraga	3798	['Saxifraga eschscholtzii', 'Saxifraga aizoides']	0.966102	3792	Saxifragaceae	3798	Saxifraga	species	Saxifraga aspera	1385495	['Saxifraga aspera']	1	3792	Saxifragaceae	3798	Saxifraga	species	Saxifraga aspera	1385495	['Saxifraga aspera']	0.949153	3792	Saxifragaceae	3798	Saxifraga	genus	Saxifraga	3798	['Saxifraga aizoides', 'Saxifraga oppositifolia']	Saxifraga aspera	Forb	atcctgttttaagaaagcaaaacacaagggttcataaaaagcgaaaaaaaaaaaaaaag			5	a
subset:155333	425087	319	423877	203	0.99913	0.636364	1	4479	Poaceae	NA	NA	subtribe	Hordeinae	1648017	['Elymus fibrosus', 'Elymus trachycaulus', 'Elymus jacutensis', 'Elymus macrourus', 'Elymus caninus', 'Leymus arenarius', 'Leymus innovatus', 'Leymus mollis', 'Elymus mutabilis', 'Leymus interior', 'Elymus repens', 'Pseudoroegneria spicata', 'Elymus alaskanus']	1	4479	Poaceae	NA	NA	subfamily	Pooideae	147368	[]	1	4479	Poaceae	NA	NA	tribe	Triticeae	147389	['Elymus caninus', 'Thinopyrum intermedium', 'Hordelymus europaeus', 'Aegilops cylindrica', 'Aegilops geniculata', 'Aegilops neglecta', 'Aegilops triuncialis']	1	4479	Poaceae	NA	NA	tribe	Triticeae	147389	['Elymus fibrosus', 'Elymus trachycaulus', 'Agropyron cristatum', 'Elymus macrourus', 'Elymus caninus', 'Leymus arenarius', 'Leymus innovatus', 'Hordelymus europaeus', 'Leymus mollis', 'Triticum aestivum', 'Elymus sibiricus', 'Elymus alaskanus']	Triticeae	Contaminant	atccgtgttttgagaaaacaaggggttctcgaactagaatacaaaggaaaag	Merged with subset:150929		NA	NA
subset:15558	842	5	842	5	1	1	0.807692	NA	NA	NA	NA	no rank	Mesangiospermae	1437183	[]	1	23672	Sapindaceae	128016	Dimocarpus	species	Dimocarpus longan	128017	['Dimocarpus longan']	0.807692	NA	NA	NA	NA	no rank	Mesangiospermae	1437183	[]	0.807692	NA	NA	NA	NA	no rank	Mesangiospermae	1437183	[]	Mesangiospermae	Forb	atcccgttttatgaaaacaaaacaaacaggggttcagaaaatgagaaaagg			NA	NA
subset:156021	11878094	3486	11876439	3234	0.999861	0.927711	1	3514	Betulaceae	3515	Alnus	species	Alnus alnobetula	38784	['Alnus alnobetula']	1	3514	Betulaceae	3515	Alnus	genus	Alnus	3515	[]	1	3514	Betulaceae	3515	Alnus	species	Alnus alnobetula	38784	['Alnus alnobetula']	1	3514	Betulaceae	3515	Alnus	species	Alnus alnobetula	38784	['Alnus alnobetula']	Alnus alnobetula	Tree	atcctgttttccgaaaacaaataaaacaaattgaagggttcataaagcgagactaaaaag			5	a
subset:156222	29599	33	29576	22	0.999223	0.666667	0.884615	3792	Saxifragaceae	NA	NA	family	Saxifragaceae	3792	['Micranthes nelsoniana', 'Micranthes reflexa', 'Saxifraga porsildiana', 'Micranthes calycina']	1	3650	Cucurbitaceae	NA	NA	family	Cucurbitaceae	3650	[]	0.961538	3650	Cucurbitaceae	NA	NA	family	Cucurbitaceae	3650	['Sicyos angulatus', 'Echinocystis lobata', 'Ecballium elaterium']	0.851852	3792	Saxifragaceae	759618	Micranthes	genus	Micranthes	759618	['Micranthes nelsoniana', 'Micranthes reflexa']	Cucurbitaceae	Contaminant	atcctttttccgaaaacaaaaaaag			5	t
subset:156417	674796	2123	674552	1954	0.999638	0.920396	0.75	NA	NA	NA	NA	no rank	Mesangiospermae	1437183	[]	1	69450	Cistaceae	69453	Helianthemum	genus	Helianthemum	69453	[]	1	69450	Cistaceae	69453	Helianthemum	genus	Helianthemum	69453	['Helianthemum nummularium', 'Helianthemum hirtum']	1	69450	Cistaceae	69453	Helianthemum	species	Helianthemum nummularium	478958	['Helianthemum nummularium']	Helianthemum	Shrub	atcctgttttacgagcaattcaaaaaggaatcaaaaatag			5	a
subset:156515	84579	1437	83954	1203	0.996161	0.837161	1	3803	Fabaceae	3867	Lotus	species	Lotus corniculatus	47247	['Lotus corniculatus']	1	3803	Fabaceae	3867	Lotus	genus	Lotus	3867	[]	1	3803	Fabaceae	3867	Lotus	genus	Lotus	3867	['Lotus alpinus', 'Lotus tenuis', 'Lotus delortii', 'Lotus corniculatus']	1	3803	Fabaceae	3867	Lotus	species	Lotus corniculatus	47247	['Lotus corniculatus']	Lotus	Forb	atcctgctttacgaaaacaagggaaagttcagttaagaaagcgacgagaaaaatg	Merged with subset:27787, subset:114274		5	a
subset:156538	26676	762	25769	612	0.991563	0.80315	1	3803	Fabaceae	47034	Hedysarum	species	Hedysarum hedysaroides	669703	['Hedysarum hedysaroides']	1	3803	Fabaceae	47034	Hedysarum	genus	Hedysarum	47034	[]	1	3803	Fabaceae	47034	Hedysarum	species	Hedysarum hedysaroides	669703	['Hedysarum hedysaroides']	1	3803	Fabaceae	47034	Hedysarum	subspecies	Hedysarum hedysaroides subsp. arcticum	1641274	['Hedysarum hedysaroides']	Hedysarum hedysaroides	Forb	atcctgctttccgaaaacaaacaaataaaagttcagcaaagtaaaaataaaaaaaag	Merged with subset:117897, subset:182125, subset:184269		5	a
subset:156801	10281	537	10021	335	0.974711	0.623836	1	4479	Poaceae	15324	Anthoxanthum	species	Anthoxanthum nipponicum	669625	['Anthoxanthum nipponicum']	1	4479	Poaceae	NA	NA	tribe	Poeae	147387	[]	1	4479	Poaceae	15324	Anthoxanthum	genus	Anthoxanthum	15324	['Anthoxanthum alpinum', 'Anthoxanthum odoratum']	1	4479	Poaceae	15324	Anthoxanthum	genus	Anthoxanthum	15324	['Anthoxanthum nipponicum', 'Anthoxanthum odoratum']	Anthoxanthum	Graminoid	atccttgttttgagaaaacaaaagggttctcgaactagaatacaaaggaaaag			NA	NA
subset:157262	85	4	85	4	1	1	0.826087	NA	NA	NA	NA	no rank	Pentapetalae	1437201	[]	1	3803	Fabaceae	35937	Robinia	genus	Robinia	35937	[]	0.804348	NA	NA	NA	NA	no rank	Pentapetalae	1437201	[]	0.808511	NA	NA	NA	NA	no rank	Mesangiospermae	1437183	[]	Robinia	Tree	atcccgctttccgaaaataaagaaaaattccggaagcgagaaaaag			5	a
subset:157300	31833	1865	15671	239	0.492288	0.12815	0.98	NA	NA	NA	NA	order	Asterales	4209	[]	1	4210	Asteraceae	NA	NA	family	Asteraceae	4210	[]	0.98	NA	NA	NA	NA	order	Asterales	4209	[]	0.98	NA	NA	NA	NA	order	Asterales	4209	[]	Asteraceae	Forb	atcacgttttccgaaaacaaacaaaagttcagaaagcgaaaataaaaaag			6	a
subset:157322	82	8	82	8	1	1	0.964912	25692	Balsaminaceae	35939	Impatiens	species	Impatiens noli-tangere	127129	['Impatiens noli-tangere']	1	25692	Balsaminaceae	35939	Impatiens	species	Impatiens glandulifera	253017	['Impatiens glandulifera']	1	25692	Balsaminaceae	35939	Impatiens	species	Impatiens glandulifera	253017	['Impatiens glandulifera']	1	25692	Balsaminaceae	35939	Impatiens	species	Impatiens glandulifera	253017	['Impatiens glandulifera']	Impatiens glandulifera	Contaminant	atcctgtttttggaaaacaaatctaaataaagattccgaaaccaaaaatagaaaaag			5	t
subset:157407	21724	651	21481	473	0.988814	0.726575	1	156152	Plantaginaceae	26867	Plantago	genus	Plantago	26867	['Plantago major', 'Plantago depressa']	1	156152	Plantaginaceae	26867	Plantago	genus	Plantago	26867	[]	1	156152	Plantaginaceae	26867	Plantago	species	Plantago major	29818	['Plantago major']	1	156152	Plantaginaceae	26867	Plantago	species	Plantago major	29818	['Plantago major']	Plantago major	Forb	atcctgtcttctcaaaataaaggttcataaagcgaaaaggg			NA	NA
subset:157433	580588	721	580559	698	0.99995	0.9681	1	16362	Potamogetonaceae	13228	Potamogeton	species	Potamogeton praelongus	246704	['Potamogeton praelongus']	1	16362	Potamogetonaceae	13228	Potamogeton	species	Potamogeton praelongus	246704	['Potamogeton praelongus']	1	16362	Potamogetonaceae	13228	Potamogeton	species	Potamogeton praelongus	246704	['Potamogeton praelongus']	0.988372	16362	Potamogetonaceae	13228	Potamogeton	genus	Potamogeton	13228	['Potamogeton natans', 'Potamogeton berchtoldii', 'Potamogeton friesii', 'Potamogeton obtusifolius']	Potamogeton praelongus	Aquatic	atccccgttttgagaaaaaagggtttattttctctatttcgaattttctattatatagaaattctaaaataagaatttaaaaaagg			6	a
subset:15809	67833	570	67640	429	0.997155	0.752632	1	29616	Thelypteridaceae	93618	Phegopteris	species	Phegopteris connectilis	173899	['Phegopteris connectilis']	0.948718	NA	NA	NA	NA	order	Polypodiales	3268	['Dryopteris shikokiana', 'Arachniodes tonkinensis', 'Dryopteris gymnophylla', 'Lastreopsis decomposita', 'Macrothelypteris torresiana', 'Rhachidosorus consimilis', 'Arachniodes miqueliana', 'Arachniodes quadripinnata']	0.923077	NA	NA	NA	NA	no rank	Euphyllophyta	78536	[]	0.923077	NA	NA	NA	NA	order	Polypodiales	3268	['Athyrium distentifolium', 'Gymnocarpium robertianum', 'Polystichum aculeatum', 'Gymnocarpium continentale', 'Dryopteris expansa', 'Matteuccia struthiopteris', 'Cystopteris fragilis', 'Thelypteris palustris', 'Diplazium sibiricum', 'Struthiopteris spicant', 'Dryopteris filix-mas', 'Cystopteris sudetica']	Phegopteris connectilis	Fern	atcttgtattactcaaatgaattttgagcgatgagtcga			NA	NA
subset:158135	69936	1374	6074	86	0.0868508	0.062591	0.974359	NA	NA	NA	NA	order	Polypodiales	3268	['Dryopteris carthusiana', 'Gymnocarpium robertianum', 'Dryopteris dilatata', 'Dryopteris expansa', 'Thelypteris palustris', 'Dryopteris cristata', 'Dryopteris filix-mas']	1	1203520	Athyriaceae	NA	NA	family	Athyriaceae	1203520	[]	0.974359	NA	NA	NA	NA	no rank	Euphyllophyta	78536	['Alisma lanceolatum', 'Dryopteris carthusiana', 'Cystopteris alpina', 'Dryopteris remota', 'Dryopteris expansa', 'Athyrium filix-femina', 'Cystopteris fragilis', 'Dryopteris villarii', 'Thelypteris palustris', 'Athyrium distentifolium', 'Struthiopteris spicant', 'Dryopteris filix-mas', 'Dryopteris affinis', 'Dryopteris tyrrhena']	0.974359	NA	NA	NA	NA	order	Polypodiales	3268	['Gymnocarpium robertianum', 'Diplazium sibiricum', 'Dryopteris expansa', 'Cystopteris fragilis', 'Thelypteris palustris', 'Athyrium distentifolium', 'Struthiopteris spicant', 'Dryopteris filix-mas']	Athyriaceae	Fern	atcttgtattattcaaatgaatttcgggcgatgaggcga			NA	NA
subset:158189	63268	1950	60222	1492	0.972656	0.765128	1	3745	Rosaceae	NA	NA	subfamily	Rosoideae	171638	['Rubus stellatus', 'Rubus humulifolius', 'Rosa acicularis', 'Rubus pubescens', 'Rubus chamaemorus', 'Rubus saxatilis', 'Rubus arcticus', 'Rosa woodsii', 'Fragaria virginiana', 'Rubus caesius', 'Fragaria vesca']	1	3745	Rosaceae	NA	NA	subfamily	Rosoideae	171638	[]	1	3745	Rosaceae	NA	NA	subfamily	Rosoideae	171638	[]	1	3745	Rosaceae	NA	NA	subfamily	Rosoideae	171638	['Rubus odoratus', 'Rosa acicularis', 'Fragaria viridis', 'Rubus chamaemorus', 'Rubus wahlbergii', 'Rubus saxatilis', 'Rubus arcticus', 'Rosa villosa', 'Rosa rugosa']	Rosoideae	Shrub	atcccgttttatgaaaacaaacaagggtttcagaaagcgagaataaataaag	Merged with subset:120131, subset:175066, subset:107263, subset:30820, subset:30304		NA	NA
subset:158919	191286	151	191163	145	0.999958	0.960265	0.818182	NA	NA	NA	NA	no rank	Pentapetalae	1437201	[]	1	3931	Myrtaceae	NA	NA	subfamily	Myrtoideae	1699513	[]	0.90625	3931	Myrtaceae	119948	Myrtus	species	Myrtus communis	119949	['Myrtus communis']	0.828125	NA	NA	NA	NA	no rank	Mesangiospermae	1437183	[]	Myrtoideae	Tree	atcctgttttacgaaaaccaacaaaacaataagggttcataaagcgagaataaaaaaaggatag	Merged with subset:16706, subset:11829, subset:114004		7	a
subset:159227	730	7	730	7	1	1	0.666667	NA	NA	NA	NA	superkingdom	Eukaryota	2759	[]	1	3122	Coleochaetaceae	3123	Coleochaete	species	Coleochaete scutata	3125	['Coleochaete scutata']	0.533333	3256	Equisetaceae	3257	Equisetum	genus	Equisetum	3257	['Equisetum fluviatile', 'Equisetum pratense', 'Equisetum palustre', 'Equisetum ramosissimum', 'Equisetum hyemale', 'Equisetum arvense', 'Equisetum telmateia', 'Equisetum variegatum', 'Equisetum sylvaticum']	0.533333	3256	Equisetaceae	3257	Equisetum	genus	Equisetum	3257	['Equisetum fluviatile', 'Equisetum pratense', 'Equisetum palustre', 'Equisetum hyemale', 'Equisetum arvense', 'Equisetum telmateia', 'Equisetum scirpoides', 'Equisetum variegatum', 'Equisetum sylvaticum']	Coleochaete scutata	Algae	atcattaaagttat			NA	NA
subset:159763	3683462	2261	3681738	1849	0.999953	0.934684	1	3318	Pinaceae	3325	Larix	genus	Larix	3325	['Larix cajanderi', 'Larix dahurica', 'Larix laricina', 'Larix sibirica']	1	3318	Pinaceae	NA	NA	family	Pinaceae	3318	[]	1	3318	Pinaceae	3325	Larix	species	Larix decidua	71402	['Larix decidua']	0.978261	3318	Pinaceae	3325	Larix	species	Larix decidua	71402	['Larix decidua']	Larix decidua	Tree	atccggttcatggagacaatggtttcttctcctaggataggaaggg	Merged with subset:109260		NA	NA
subset:159819	5871	12	5868	9	0.999489	0.75	1	13837	Isoetaceae	13838	Isoetes	genus	Isoetes	13838	['Isoetes muricata', 'Isoetes echinospora', 'Isoetes lacustris']	1	13837	Isoetaceae	13838	Isoetes	genus	Isoetes	13838	[]	1	13837	Isoetaceae	13838	Isoetes	species	Isoetes lacustris	50271	['Isoetes lacustris']	1	13837	Isoetaceae	13838	Isoetes	genus	Isoetes	13838	['Isoetes setacea', 'Isoetes lacustris']	Isoetes lacustris	Horsetail	attccgttgtttcatttcatgaacgaacgg			NA	NA
subset:159859	3261	279	3091	154	0.947869	0.551971	1	3220	Dicranaceae	NA	NA	family	Dicranaceae	3220	['Dicranum spadiceum', 'Paraleucobryum longifolium', 'Dicranum fuscescens', 'Dicranum groenlandicum', 'Dicranum drummondii']	1	NA	NA	NA	NA	order	Dicranales	3219	[]	0.7	13828	Ophioglossaceae	NA	NA	family	Ophioglossaceae	13828	['Botrypus virginianus', 'Sceptridium multifidum', 'Ophioglossum vulgatum', 'Botrychium simplex', 'Botrychium lunaria']	0.7	13828	Ophioglossaceae	NA	NA	family	Ophioglossaceae	13828	['Botrychium lanceolatum', 'Ophioglossum vulgatum', 'Sceptridium multifidum', 'Botrychium simplex']	Dicranales	Moss	attttatcttaaaaatga			5	a
subset:160019	17273	418	17059	261	0.987611	0.624402	1	3256	Equisetaceae	3257	Equisetum	genus	Equisetum	3257	['Equisetum pratense', 'Equisetum palustre']	1	3256	Equisetaceae	3257	Equisetum	genus	Equisetum	3257	[]	1	3256	Equisetaceae	3257	Equisetum	genus	Equisetum	3257	['Equisetum pratense', 'Equisetum palustre', 'Equisetum telmateia']	1	3256	Equisetaceae	3257	Equisetum	genus	Equisetum	3257	['Equisetum pratense', 'Equisetum palustre', 'Equisetum telmateia']	Equisetum	Horsetail	attctatttag			NA	NA
subset:160370	226	63	176	19	0.778761	0.301587	1	39987	Thymelaeaceae	66679	Daphne	species	Daphne mezereum	66680	['Daphne mezereum']	1	39987	Thymelaeaceae	66679	Daphne	species	Daphne mezereum	66680	['Daphne mezereum']	1	39987	Thymelaeaceae	66679	Daphne	species	Daphne mezereum	66680	['Daphne mezereum']	1	39987	Thymelaeaceae	66679	Daphne	species	Daphne mezereum	66680	['Daphne mezereum']	Daphne mezereum	Shrub	atcctgttttacgaaaataaataagagttcgtaaagaaagaatttaaataaaaaagg			6	a
subset:16060	724	23	710	13	0.980663	0.565217	0.942308	3803	Fabaceae	3869	Lupinus	species	Lupinus arcticus	53215	['Lupinus arcticus']	1	3803	Fabaceae	NA	NA	tribe	Genisteae	163729	[]	1	3803	Fabaceae	NA	NA	tribe	Genisteae	163729	['Cytisus pseudoprocumbens', 'Chamaecytisus supinus', 'Cytisus hirsutus', 'Cytisus villosus', 'Cytisus scoparius', 'Cytisus decumbens']	1	3803	Fabaceae	3833	Cytisus	species	Cytisus scoparius	3835	['Cytisus scoparius']	Genisteae	Forb	atcccatttttcgcaaaaacaaagaaaagttcagaaagcaaaaataaaaag			5	t
subset:160674	56283	427	56098	303	0.996713	0.709602	1	156152	Plantaginaceae	13380	Callitriche	species	Callitriche palustris	50469	['Callitriche palustris']	1	156152	Plantaginaceae	13380	Callitriche	species	Callitriche palustris	50469	['Callitriche palustris']	1	156152	Plantaginaceae	13380	Callitriche	species	Callitriche palustris	50469	['Callitriche palustris']	1	156152	Plantaginaceae	13380	Callitriche	species	Callitriche cophocarpa	119585	['Callitriche cophocarpa']	Callitriche palustris	Aquatic	atcctgtcttttcaaaacaaaggttctaaaaacgaaattaagg			5	a
subset:160828	54070	386	53726	302	0.993638	0.782383	0.714286	NA	NA	NA	NA	superkingdom	Eukaryota	2759	[]	1	131211	Closteriaceae	34145	Closterium	species	Closterium baillyanum	1416941	['Closterium baillyanum']	0.730769	NA	NA	NA	NA	no rank	Pentapetalae	1437201	['Vicia cracca', 'Bryonia dioica', 'Viola argenteria', 'Vicia villosa', 'Vicia tenuifolia', 'Achillea macrophylla', 'Echinocystis lobata']	0.695652	NA	NA	NA	NA	no rank	Mesangiospermae	1437183	[]	Closterium baillyanum	Algae	atcctatgaatcaaacaatag			NA	NA
subset:161373	14593	426	14386	280	0.985815	0.657277	0.926829	NA	NA	NA	NA	order	Lamiales	4143	['Littorella uniflora', 'Linaria vulgaris', 'Callitriche cophocarpa', 'Hippuris tetraphylla', 'Hippuris vulgaris', 'Scrophularia nodosa']	1	4144	Oleaceae	NA	NA	family	Oleaceae	4144	[]	1	4144	Oleaceae	NA	NA	tribe	Oleeae	426106	['Fraxinus angustifolia', 'Phillyrea angustifolia', 'Olea europaea', 'Fraxinus excelsior', 'Fraxinus ornus', 'Syringa vulgaris', 'Phillyrea media']	1	4144	Oleaceae	NA	NA	tribe	Oleeae	426106	['Fraxinus excelsior', 'Syringa vulgaris', 'Syringa josikaea']	Oleeae	Shrub	atcctgttttcccaaaacaaaggttcagaaagaaaaaag			6	a
subset:161531	3488	342	3269	185	0.937213	0.540936	1	14101	Juncaceae	46322	Luzula	genus	Luzula	46322	['Luzula sudetica', 'Luzula spicata', 'Luzula multiflora']	1	14101	Juncaceae	46322	Luzula	genus	Luzula	46322	[]	1	14101	Juncaceae	46322	Luzula	genus	Luzula	46322	['Luzula sudetica', 'Luzula pedemontana', 'Luzula spicata', 'Luzula campestris', 'Luzula multiflora']	1	14101	Juncaceae	46322	Luzula	genus	Luzula	46322	['Luzula sudetica', 'Luzula campestris', 'Luzula multiflora']	Luzula	Graminoid	atcttaatctggagaaaacttgtttctctataaaaactagaatcaaaaaggataaag			5	a
subset:161625	30	19	10	3	0.333333	0.157895	0.866667	3440	Ranunculaceae	22868	Anemone	species	Anemone richardsonii	174169	['Anemone richardsonii']	1	3440	Ranunculaceae	22868	Anemone	species	Anemone hepatica	168011	['Anemone hepatica']	1	3440	Ranunculaceae	22868	Anemone	species	Anemone hepatica	168011	['Anemone hepatica']	1	3440	Ranunculaceae	22868	Anemone	species	Anemone hepatica	168011	['Anemone hepatica']	Anemone hepatica	Forb	atctttttttttttcagaaaacaaacaaaagggcttcagaaagcaagaataaacaaaag			11	t
subset:161882	45257	183	45186	130	0.998431	0.710383	1	67423	Seligeriaceae	67424	Blindia	species	Blindia acuta	67425	['Blindia acuta']	1	67423	Seligeriaceae	NA	NA	family	Seligeriaceae	67423	[]	0.740741	NA	NA	NA	NA	no rank	Mesangiospermae	1437183	[]	0.730769	NA	NA	NA	NA	no rank	Mesangiospermae	1437183	[]	Seligeriaceae	Moss	attttatttcaaaaacaaaaataa			5	a
subset:162071	266	47	230	20	0.864662	0.425532	0.924528	21472	Gentianaceae	39241	Swertia	species	Swertia obtusa	866907	['Swertia obtusa']	1	21472	Gentianaceae	NA	NA	subtribe	Swertiinae	2546018	[]	1	21472	Gentianaceae	50798	Gentianopsis	species	Gentianopsis ciliata	49941	['Gentianopsis ciliata']	0.867925	21472	Gentianaceae	50798	Gentianopsis	species	Gentianopsis detonsa	669700	['Gentianopsis detonsa']	Gentianopsis ciliata	Forb	atcctatttttcaaaaaagcaaaaagaaaagaaaggctcagaaagaaaaaaag			5	t
subset:162378	211	10	208	8	0.985782	0.8	0.819672	NA	NA	NA	NA	no rank	Pentapetalae	1437201	[]	1	3803	Fabaceae	20400	Astragalus	species	Astragalus monspessulanus	287756	['Astragalus monspessulanus']	0.980769	3803	Fabaceae	20400	Astragalus	species	Astragalus monspessulanus	287756	['Astragalus monspessulanus']	0.819672	3803	Fabaceae	NA	NA	no rank	IRL clade	2233839	[]	Astragalus monspessulanus	Forb	atcctgctttcaaaaataaaagttcagaaagttcaaattaaacaaattaaag			5	a
subset:162506	733445	3348	718238	2154	0.979266	0.643369	1	4210	Asteraceae	58659	Leontodon	species	Leontodon hispidus	58660	['Leontodon hispidus']	1	4210	Asteraceae	58659	Leontodon	genus	Leontodon	58659	[]	1	4210	Asteraceae	58659	Leontodon	species	Leontodon hispidus	58660	['Leontodon hispidus']	1	4210	Asteraceae	58659	Leontodon	species	Leontodon hispidus	58660	['Leontodon hispidus']	Leontodon hispidus	Forb	atcacgttttccgaaaacaaacgaaggttcagaaagcgaaaataaaaaag			6	a
subset:16275	1976970	1271	1976801	1153	0.999915	0.90716	0.615385	NA	NA	NA	NA	no rank	Embryophyta	3193	['Montia fontana', 'Claytonia acutifolia', 'Claytonia arctica', 'Grimmia ramondii', 'Claytonia scammaniana', 'Claytonia eschscholtzii', 'Claytonia tuberosa']	1	425072	Monodopsidaceae	5748	Nannochloropsis	species	Nannochloropsis granulata	43926	['Nannochloropsis granulata']	0.615385	703407	Montiaceae	107590	Montia	subspecies	Montia fontana subsp. chondrosperma	1533220	['Montia fontana']	0.615385	703407	Montiaceae	NA	NA	family	Montiaceae	703407	['Claytonia perfoliata', 'Montia fontana', 'Claytonia sarmentosa', 'Claytonia scammaniana', 'Claytonia eschscholtzii', 'Claytonia tuberosa']	Nannochloropsis granulata	Algae	ctcatgaaagtg			NA	NA
subset:162838	116240	1258	116039	1112	0.998271	0.883943	0.958333	91896	Orobanchaceae	43174	Pedicularis	genus	Pedicularis	43174	['Pedicularis groenlandica', 'Pedicularis hirsuta', 'Pedicularis langsdorffii', 'Pedicularis lanata', 'Pedicularis dasyantha']	0.958333	91896	Orobanchaceae	43174	Pedicularis	genus	Pedicularis	43174	['Pedicularis refracta', 'Pedicularis lanata', 'Pedicularis ascendens', 'Pedicularis diffusa', 'Pedicularis resupinata', 'Pedicularis yezoensis', 'Pedicularis rigida']	1	91896	Orobanchaceae	43174	Pedicularis	species	Pedicularis recutita	223137	['Pedicularis recutita']	0.957447	91896	Orobanchaceae	43174	Pedicularis	genus	Pedicularis	43174	['Pedicularis labradorica', 'Pedicularis lanata', 'Pedicularis langsdorffii', 'Pedicularis verticillata', 'Pedicularis hirsuta']	Pedicularis recutita	Forb	atcttcttttttttttcaaaacaaaggtttagaaaacaaaaaaaagg			10	t
subset:16306	5797	334	5575	168	0.961704	0.502994	1	3700	Brassicaceae	NA	NA	family	Brassicaceae	3700	['Cardamine macrophylla', 'Boechera stricta', 'Cardamine amara']	1	3700	Brassicaceae	NA	NA	family	Brassicaceae	3700	[]	1	3700	Brassicaceae	50460	Cardamine	genus	Cardamine	50460	['Cardamine alpina', 'Cardamine amara', 'Cardamine flexuosa', 'Cardamine asarifolia']	1	3700	Brassicaceae	50460	Cardamine	species	Cardamine amara	50461	['Cardamine amara']	Cardamine	Forb	atccttgtttacgcgaacaaacctgagtttagaaagcgagaaaaaagg			6	a
subset:163988	11086	617	9272	56	0.83637	0.0907618	0.98	4210	Asteraceae	NA	NA	family	Asteraceae	4210	[]	1	4210	Asteraceae	NA	NA	subtribe	Lactucinae	745062	[]	0.98	4210	Asteraceae	NA	NA	family	Asteraceae	4210	[]	0.98	4210	Asteraceae	NA	NA	family	Asteraceae	4210	[]	Lactucinae	Forb	atcacgttttccaaaaacaaacaaaggttcagaaagcgaaaatcaaaaag			5	a
subset:164256	268588	2229	264567	1877	0.997579	0.844525	1	4479	Poaceae	NA	NA	subtribe	Loliinae	640630	['Festuca lenensis', 'Festuca baffinensis', 'Festuca brevissima', 'Festuca altissima', 'Lolium giganteum', 'Festuca saximontana', 'Festuca edlundiae', 'Festuca rubra', 'Festuca hyperborea', 'Festuca brachyphylla', 'Festuca ovina', 'Festuca kolymensis']	1	4479	Poaceae	NA	NA	subfamily	Pooideae	147368	[]	1	4479	Poaceae	NA	NA	family	Poaceae	4479	[]	1	4479	Poaceae	NA	NA	subfamily	Pooideae	147368	[]	Poaceae	Graminoid	atccgtgttttgagaaaacaaggaggttctcgaactagaatacaaaggaaaag	Merged with subset:95627, subset:62024, subset:104904, subset:4313, subset:150186, subset:76973, subset:90971, subset:108841, subset:133060, subset:119863, subset:23724, subset:32237, subset:156490, subset:88113, subset:32562, subset:27632		NA	NA
subset:164372	280	92	198	31	0.707143	0.336957	0.962963	NA	NA	NA	NA	order	Hypnales	13798	[]	1	52997	Amblystegiaceae	129930	Palustriella	genus	Palustriella	129930	[]	0.575	NA	NA	NA	NA	no rank	Euphyllophyta	78536	[]	0.575	NA	NA	NA	NA	order	Polypodiales	3268	['Gymnocarpium robertianum', 'Diplazium sibiricum', 'Gymnocarpium continentale', 'Polystichum aculeatum', 'Woodsia alpina', 'Cystopteris fragilis', 'Woodsia glabella', 'Athyrium distentifolium', 'Struthiopteris spicant', 'Cystopteris sudetica']	Palustriella	Moss	attttatttccttttgtttgagggtaa			NA	NA
subset:16446	334	87	265	39	0.793413	0.448276	1	4454	Araceae	NA	NA	family	Araceae	4454	['Lemna minor', 'Spirodela polyrhiza', 'Lemna turionifera', 'Calla palustris']	1	4454	Araceae	NA	NA	family	Araceae	4454	[]	1	4454	Araceae	NA	NA	family	Araceae	4454	['Lemna minor', 'Spirodela polyrhiza', 'Calla palustris']	1	4454	Araceae	4469	Lemna	species	Lemna minor	4472	['Lemna minor']	Araceae	Forb	atccttgttttgagaaaaaag			6	a
subset:16459	1143	179	1012	82	0.885389	0.458101	1	3440	Ranunculaceae	46988	Actaea	genus	Actaea	46988	['Actaea erythrocarpa', 'Actaea rubra']	1	3440	Ranunculaceae	46988	Actaea	genus	Actaea	46988	[]	1	3440	Ranunculaceae	46988	Actaea	species	Actaea spicata	64025	['Actaea spicata']	1	3440	Ranunculaceae	46988	Actaea	species	Actaea rubra	64024	['Actaea rubra']	Actaea spicata	Forb	atcctgttttcagaaaacaaacaaaaaagggtttggaaagcaagaataaaaaag			6	a
subset:16579	2135	86	2118	73	0.992037	0.848837	0.923077	3803	Fabaceae	3898	Trifolium	genus	Trifolium	3898	['Trifolium spadiceum', 'Trifolium pratense', 'Trifolium repens', 'Trifolium medium', 'Trifolium lupinaster']	1	3803	Fabaceae	3898	Trifolium	species	Trifolium pallescens	74526	['Trifolium pallescens']	1	3803	Fabaceae	3898	Trifolium	species	Trifolium pallescens	74526	['Trifolium pallescens']	0.923077	3803	Fabaceae	3898	Trifolium	genus	Trifolium	3898	['Trifolium spadiceum', 'Trifolium medium', 'Trifolium pratense', 'Trifolium resupinatum', 'Trifolium alpestre', 'Trifolium hybridum', 'Trifolium arvense', 'Trifolium aureum', 'Trifolium montanum', 'Trifolium repens', 'Trifolium dubium']	Trifolium pallescens	Forb	atccttctttccgaaaacaaaataaaagttcagaaagttaaaataagg			NA	NA
subset:166029	337	21	331	16	0.982196	0.761905	1	3803	Fabaceae	20400	Astragalus	genus	Astragalus	20400	['Astragalus sealei', 'Astragalus tolmaczevii']	1	3803	Fabaceae	20400	Astragalus	genus	Astragalus	20400	[]	1	3803	Fabaceae	20400	Astragalus	species	Astragalus australis	90161	['Astragalus australis']	1	3803	Fabaceae	20400	Astragalus	species	Astragalus richardsonii	989179	['Astragalus richardsonii']	Astragalus australis	Forb	atcctgctttccgaaaacaaaaaaataaaagttcagaaagttaaaatgaaacaaaaaag			7	a
subset:166369	753	74	707	37	0.938911	0.5	0.5	NA	NA	NA	NA	superkingdom	Eukaryota	2759	[]	1	1890452	Cyanobacteriaceae	102234	Cyanobacterium	no rank	Cyanobacterium aponinum PCC 10605	755178	['Cyanobacterium aponinum']	0.461538	NA	NA	NA	NA	no rank	Euphyllophyta	78536	[]	0.461538	NA	NA	NA	NA	no rank	Euphyllophyta	78536	['Equisetum pratense', 'Claytonia perfoliata', 'Montia fontana', 'Ceratophyllum submersum', 'Micranthes lyallii', 'Equisetum palustre', 'Thuja plicata', 'Lemna minor', 'Claytonia sarmentosa', 'Equisetum telmateia', 'Claytonia eschscholtzii', 'Claytonia tuberosa', 'Claytonia scammaniana']	Cyanobacterium aponinum PCC 10605	Cyanobacteria	gccgagaaatc			NA	NA
subset:167416	1666	152	1492	81	0.888423	0.532895	1	NA	NA	NA	NA	order	Dicranales	3219	['Dicranodontium denudatum']	1	NA	NA	NA	NA	class	Bryopsida	3214	[]	0.666667	13828	Ophioglossaceae	NA	NA	family	Ophioglossaceae	13828	['Botrypus virginianus', 'Sceptridium multifidum', 'Ophioglossum vulgatum', 'Botrychium simplex', 'Botrychium lunaria']	0.666667	13828	Ophioglossaceae	NA	NA	family	Ophioglossaceae	13828	['Botrychium lanceolatum', 'Ophioglossum vulgatum', 'Sceptridium multifidum', 'Botrychium simplex']	Dicranales	Moss	attttatttttaaaataa	Merged with subset:171351		5	t
subset:167432	3200	293	2979	170	0.930937	0.580205	1	156152	Plantaginaceae	26867	Plantago	genus	Plantago	26867	['Plantago media', 'Plantago canescens']	1	156152	Plantaginaceae	26867	Plantago	genus	Plantago	26867	[]	1	156152	Plantaginaceae	26867	Plantago	species	Plantago media	101992	['Plantago media']	1	156152	Plantaginaceae	26867	Plantago	genus	Plantago	26867	['Plantago canescens', 'Plantago lanceolata']	Plantago media	Forb	atcctgtcttctcaaaataaaggttcataaaacgaaaaggg			NA	NA
subset:167679	4949	315	4788	195	0.967468	0.619048	1	3220	Dicranaceae	NA	NA	family	Dicranaceae	3220	['Dicranum leioneuron', 'Paraleucobryum enerve', 'Dicranum majus', 'Dicranum brevifolium', 'Dicranum groenlandicum', 'Dicranum bonjeanii', 'Orthodicranum montanum', 'Dicranum angustum', 'Dicranum fragilifolium']	1	3220	Dicranaceae	NA	NA	family	Dicranaceae	3220	[]	0.7	13828	Ophioglossaceae	NA	NA	family	Ophioglossaceae	13828	['Botrypus virginianus', 'Sceptridium multifidum', 'Ophioglossum vulgatum', 'Botrychium simplex', 'Botrychium lunaria']	0.7	13828	Ophioglossaceae	NA	NA	family	Ophioglossaceae	13828	['Botrychium lanceolatum', 'Ophioglossum vulgatum', 'Sceptridium multifidum', 'Botrychium simplex']	Dicranaceae	Moss	attttatcttgaaaatga			NA	NA
subset:168461	29220	1040	28628	684	0.97974	0.657692	1	4479	Poaceae	NA	NA	subtribe	Agrostidinae	640621	['Agrostis capillaris', 'Calamagrostis canescens', 'Agrostis stolonifera', 'Calamagrostis deschampsioides', 'Calamagrostis canadensis', 'Calamagrostis lapponica', 'Calamagrostis neglecta', 'Calamagrostis phragmitoides', 'Calamagrostis purpurea', 'Calamagrostis purpurascens']	1	4479	Poaceae	NA	NA	no rank	Poeae Chloroplast Group 1 (Aveneae type)	1652080	[]	1	4479	Poaceae	NA	NA	subtribe	Agrostidinae	640621	['Agrostis capillaris', 'Agrostis vinealis', 'Agrostis alpina', 'Calamagrostis villosa', 'Polypogon monspeliensis', 'Agrostis gigantea']	1	4479	Poaceae	NA	NA	subtribe	Agrostidinae	640621	['Agrostis capillaris', 'Calamagrostis canescens', 'Agrostis stolonifera', 'Calamagrostis deschampsioides', 'Calamagrostis canadensis', 'Calamagrostis lapponica', 'Calamagrostis neglecta', 'Calamagrostis phragmitoides', 'Calamagrostis purpurascens']	Agrostidinae	Graminoid	atccgtgttttgagaaaacaaaggggttctcgaatcgaactagaatacaaaggaaaag			NA	NA
subset:168742	95	21	53	5	0.557895	0.238095	0.982759	4479	Poaceae	NA	NA	subtribe	Agrostidinae	640621	['Agrostis capillaris', 'Calamagrostis canescens', 'Agrostis stolonifera', 'Calamagrostis deschampsioides', 'Calamagrostis canadensis', 'Calamagrostis lapponica', 'Calamagrostis neglecta', 'Calamagrostis phragmitoides', 'Calamagrostis purpurea', 'Calamagrostis purpurascens']	1	4479	Poaceae	375852	Chascolytrum	species	Chascolytrum itatiaiae	511979	['Chascolytrum itatiaiae']	0.982759	4479	Poaceae	NA	NA	tribe	Poeae	147387	['Calamagrostis varia', 'Calamagrostis pseudophragmites', 'Calamagrostis epigeios', 'Calamagrostis villosa', 'Agrostis capillaris', 'Agrostis canina', 'Alopecurus geniculatus', 'Agrostis vinealis', 'Agrostis alpina', 'Agrostis rupestris', 'Agrostis schraderiana', 'Polypogon monspeliensis', 'Agrostis gigantea', 'Calamagrostis arundinacea']	0.982759	4479	Poaceae	NA	NA	subtribe	Agrostidinae	640621	['Calamagrostis varia', 'Calamagrostis epigeios', 'Agrostis capillaris', 'Calamagrostis canescens', 'Agrostis stolonifera', 'Calamagrostis deschampsioides', 'Calamagrostis canadensis', 'Calamagrostis lapponica', 'Calamagrostis neglecta', 'Calamagrostis phragmitoides', 'Calamagrostis purpurascens', 'Calamagrostis arundinacea']	Poeae	Graminoid	atccgtgttttgagaaaataaaggggttctcgaatcgaactagaatacaaaggaaaag			NA	NA
subset:16954	13710	450	13477	312	0.983005	0.693333	1	65550	Grimmiaceae	NA	NA	family	Grimmiaceae	65550	['Bucklandiella microcarpa', 'Grimmia hartmanii']	1	65550	Grimmiaceae	NA	NA	family	Grimmiaceae	65550	[]	0.7	NA	NA	NA	NA	no rank	Mesangiospermae	1437183	[]	0.681818	NA	NA	NA	NA	no rank	Tracheophyta	58023	[]	Grimmiaceae	Moss	atcttatttcgaaaataa			NA	NA
subset:169972	2848	195	2743	119	0.963132	0.610256	1	4609	Cyperaceae	76514	Trichophorum	species	Trichophorum cespitosum	76515	['Trichophorum cespitosum']	1	4609	Cyperaceae	76514	Trichophorum	species	Trichophorum cespitosum	76515	['Trichophorum cespitosum']	1	4609	Cyperaceae	76514	Trichophorum	species	Trichophorum cespitosum	76515	['Trichophorum cespitosum']	0.95122	4609	Cyperaceae	76514	Trichophorum	species	Trichophorum pumilum	291104	['Trichophorum pumilum']	Trichophorum cespitosum	Forb	atcttcatttttgagaaaatgaaatatataaaatatttcttattttatataagaaatagaatatttcttatctaatattaaa			5	t
subset:17017	5018	130	4935	94	0.98346	0.723077	0.947368	3220	Dicranaceae	52977	Dicranella	species	Dicranella heteromalla	80885	['Dicranella heteromalla']	1	3220	Dicranaceae	52977	Dicranella	species	Dicranella cerviculata	98325	['Dicranella cerviculata']	0.684211	13828	Ophioglossaceae	NA	NA	family	Ophioglossaceae	13828	['Botrypus virginianus', 'Sceptridium multifidum', 'Ophioglossum vulgatum', 'Botrychium simplex', 'Botrychium lunaria']	0.684211	13828	Ophioglossaceae	NA	NA	family	Ophioglossaceae	13828	['Botrychium lanceolatum', 'Ophioglossum vulgatum', 'Sceptridium multifidum', 'Botrychium simplex']	Dicranella cerviculata	Moss	attttatttttaataatga			5	t
subset:170175	2848	154	2723	102	0.970051	0.662338	0.95122	NA	NA	NA	NA	order	Lamiales	4143	['Callitriche cophocarpa', 'Scrophularia nodosa', 'Limosella aquatica']	1	4149	Scrophulariaceae	39257	Verbascum	genus	Verbascum	39257	[]	1	4149	Scrophulariaceae	39257	Verbascum	genus	Verbascum	39257	['Verbascum densiflorum', 'Verbascum chaixii', 'Verbascum nigrum', 'Verbascum lychnitis', 'Verbascum speciosum', 'Verbascum thapsus', 'Verbascum phlomoides', 'Verbascum pulverulentum']	0.95122	4149	Scrophulariaceae	39249	Scrophularia	genus	Scrophularia	39249	['Scrophularia umbrosa', 'Scrophularia nodosa']	Verbascum	Forb	atcctattttctcaaaacaaaggttcagaaggcgaaaaaag	Merged with subset:48448		6	a
subset:170267	114	36	83	12	0.72807	0.333333	0.872727	3481	Cannabaceae	3484	Humulus	species	Humulus lupulus	3486	['Humulus lupulus']	1	3481	Cannabaceae	3482	Cannabis	species	Cannabis sativa	3483	['Cannabis sativa']	0.963636	3481	Cannabaceae	13408	Celtis	species	Celtis australis	236733	['Celtis australis']	1	3481	Cannabaceae	3482	Cannabis	species	Cannabis sativa	3483	['Cannabis sativa']	Cannabis sativa	Forb	atccggttttctgaaaacaaacaaggattcagaaagcaataataaaaaagaatag			6	a
subset:170351	10786	609	10470	379	0.970703	0.622332	1	3220	Dicranaceae	3221	Dicranum	genus	Dicranum	3221	['Dicranum spurium', 'Dicranum scoparium']	1	3220	Dicranaceae	NA	NA	family	Dicranaceae	3220	[]	0.65	13828	Ophioglossaceae	NA	NA	family	Ophioglossaceae	13828	['Botrypus virginianus', 'Sceptridium multifidum', 'Ophioglossum vulgatum', 'Botrychium simplex', 'Botrychium lunaria']	0.65	13828	Ophioglossaceae	NA	NA	family	Ophioglossaceae	13828	['Botrychium lanceolatum', 'Ophioglossum vulgatum', 'Sceptridium multifidum', 'Botrychium simplex']	Dicranum	Moss	attttatctcgaaaatga			NA	NA
subset:170371	195	7	192	5	0.984615	0.714286	0.9375	3615	Polygonaceae	137670	Bistorta	genus	Bistorta	137670	['Bistorta vivipara', 'Bistorta plumosa']	1	3615	Polygonaceae	3620	Rheum	genus	Rheum	3620	[]	0.9375	3615	Polygonaceae	NA	NA	tribe	Persicarieae	1110384	['Bistorta vivipara', 'Bistorta officinalis', 'Persicaria orientalis']	1	3615	Polygonaceae	NA	NA	tribe	Rumiceae	1110386	['Rheum rhabarbarum', 'Rumex aquaticus']	Rheum	Forb	ctccttctttaaaaaaggaagaataaaaaag			6	a
subset:170750	42033	192	41933	162	0.997621	0.84375	0.966667	3792	Saxifragaceae	3798	Saxifraga	genus	Saxifraga	3798	['Saxifraga eschscholtzii', 'Saxifraga aizoides']	1	3792	Saxifragaceae	3798	Saxifraga	genus	Saxifraga	3798	[]	0.966667	3792	Saxifragaceae	3798	Saxifraga	genus	Saxifraga	3798	['Saxifraga aizoides', 'Saxifraga mutata']	0.966667	3792	Saxifragaceae	3798	Saxifraga	genus	Saxifraga	3798	['Saxifraga aizoides', 'Saxifraga oppositifolia']	Saxifraga	Forb	atcctgttttaagaaagcaaaacacaagggttcagaaaaagcgaataaaaaaaaggaaag			5	a
subset:170880	518	153	386	62	0.745174	0.405229	0.96875	24966	Rubiaceae	25168	Galium	genus	Galium	25168	['Galium verum', 'Galium ruthenicum', 'Galium aparine', 'Galium uliginosum']	1	24966	Rubiaceae	25168	Galium	species	Galium pusillum	1256260	['Galium pusillum']	0.96875	24966	Rubiaceae	25168	Galium	genus	Galium	25168	[]	0.96875	24966	Rubiaceae	25168	Galium	genus	Galium	25168	['Galium saxatile', 'Galium spurium', 'Galium uliginosum', 'Galium valdepilosum', 'Galium mollugo', 'Galium verum', 'Galium odoratum', 'Galium aparine']	Galium pusillum	Forb	atcctattttccgaaaacaaagcgaaaagggg	New sequence, requires checking.		NA	NA
subset:171134	7452	10	7452	10	1	1	1	4479	Poaceae	4501	Bromus	species	Bromus inermis	15371	['Bromus inermis']	1	4479	Poaceae	4501	Bromus	genus	Bromus	4501	[]	0.982759	4479	Poaceae	4501	Bromus	genus	Bromus	4501	['Bromus erectus', 'Bromus tectorum', 'Bromus madritensis', 'Bromus hordeaceus', 'Bromus racemosus', 'Bromus diandrus']	1	4479	Poaceae	4501	Bromus	species	Bromus inermis	15371	['Bromus inermis']	Bromus	Graminoid	atccgtgttttgagaaaaaaaaaggggggggttctcgaactagaatacaaaggaaaag	Merged with subset:78890		9	a
subset:171468	137	5	135	4	0.985401	0.8	0.901961	26766	Myricaceae	3509	Myrica	species	Myrica gale	29739	['Myrica gale']	1	3487	Moraceae	NA	NA	family	Moraceae	3487	[]	1	3487	Moraceae	3497	Morus	species	Morus alba	3498	['Morus alba']	0.94	NA	NA	NA	NA	no rank	Pentapetalae	1437201	[]	Morus alba	Tree	atccggttttctgaaaacaaacaagggttcagaaagcgataatacaaaag			NA	NA
subset:171644	362	51	307	27	0.890756	0.529412	0.962264	3440	Ranunculaceae	3452	Clematis	species	Clematis sibirica	669659	['Clematis sibirica']	1	3440	Ranunculaceae	3452	Clematis	genus	Clematis	3452	[]	1	3440	Ranunculaceae	3452	Clematis	species	Clematis vitalba	37490	['Clematis vitalba']	0.962264	3440	Ranunculaceae	3452	Clematis	species	Clematis sibirica	669659	['Clematis sibirica']	Clematis vitalba	Forb	atccttttttcagaaaacaaaagggcttcagaaagcaagaataaaaaaaaaag	Merged with subset:102317		6	t
subset:172176	118	15	105	6	0.889831	0.4	0.978261	4050	Araliaceae	13340	Aralia	species	Aralia nudicaulis	45207	['Aralia nudicaulis']	1	4050	Araliaceae	NA	NA	family	Araliaceae	4050	[]	1	4050	Araliaceae	4051	Hedera	species	Hedera helix	4052	['Hedera helix']	1	4050	Araliaceae	4051	Hedera	species	Hedera helix	4052	['Hedera helix']	Hedera helix	Forb	atcctgttttccgaaaacaaacaaaggttcagaaggcgaaaaaagg			6	a
subset:172209	31617	1552	10242	166	0.32394	0.106959	0.977778	4037	Apiaceae	NA	NA	subfamily	Apioideae	241778	[]	0.977778	4037	Apiaceae	NA	NA	subfamily	Apioideae	241778	[]	1	4037	Apiaceae	46366	Bupleurum	genus	Bupleurum	46366	['Bupleurum stellatum', 'Bupleurum rigidum', 'Bupleurum petraeum']	0.977778	4037	Apiaceae	NA	NA	subfamily	Apioideae	241778	[]	Bupleurum	Forb	atcctattttccaaaaacaaacaaaggcccagaaagtgaaaaaag			5	a
subset:172285	107	48	60	13	0.560748	0.270833	1	3227	Mniaceae	67233	Mielichhoferia	species	Mielichhoferia mielichhoferiana	120646	['Mielichhoferia mielichhoferiana']	1	NA	NA	NA	NA	superorder	Bryanae	404297	[]	0.708333	NA	NA	NA	NA	no rank	Mesangiospermae	1437183	[]	0.708333	NA	NA	NA	NA	no rank	Mesangiospermae	1437183	[]	Mielichhoferia mielichhoferiana	Moss	attttatttttaaataaaataa			5	t
subset:172395	1039	55	971	36	0.960452	0.717391	1	3440	Ranunculaceae	3445	Ranunculus	genus	Ranunculus	3445	['Ranunculus reptans', 'Ranunculus flammula']	1	3440	Ranunculaceae	3445	Ranunculus	species	Ranunculus reptans	286986	['Ranunculus reptans']	0.962264	3440	Ranunculaceae	3445	Ranunculus	species	Ranunculus lingua	105186	['Ranunculus lingua']	0.981481	3440	Ranunculaceae	3445	Ranunculus	genus	Ranunculus	3445	['Ranunculus reptans', 'Ranunculus flammula']	Ranunculus reptans	Forb	atcctgctttcagaaaacaaaaaggggggttcagaaagcaaaaaaaaaaaaag	Merged with subset:50472		5	a
subset:172444	1049	13	1040	6	0.99142	0.461538	0.974359	3700	Brassicaceae	220482	Cakile	genus	Cakile	220482	['Cakile maritima', 'Cakile edentula']	1	3700	Brassicaceae	NA	NA	family	Brassicaceae	3700	[]	1	3700	Brassicaceae	3725	Raphanus	genus	Raphanus	3725	['Raphanus raphanistrum', 'Raphanus sativus']	1	3700	Brassicaceae	3725	Raphanus	species	Raphanus sativus	3726	['Raphanus sativus']	Raphanus	Forb	atcctgagttacgcgaacaaaccagagtttagaaagcgg			NA	NA
subset:172988	222	28	189	11	0.851351	0.392857	1	3568	Caryophyllaceae	1479252	Sabulina	genus	Sabulina	1479252	['Sabulina verna', 'Sabulina rubella']	1	3568	Caryophyllaceae	1479252	Sabulina	genus	Sabulina	1479252	[]	1	3568	Caryophyllaceae	NA	NA	family	Caryophyllaceae	3568	['Sabulina verna', 'Minuartia mediterranea']	1	3568	Caryophyllaceae	1479252	Sabulina	species	Sabulina rubella	645205	['Sabulina rubella']	Caryophyllaceae	Forb	ctcctcttttttgtccccctttttcaaaaaaaaaaggattcagaaagcaagactaaaaaag			6	t
subset:173644	11734	4	11734	4	1	1	0.840909	NA	NA	NA	NA	no rank	asterids	71274	['Galium palustre', 'Galium trifidum', 'Galium labradoricum', 'Lysimachia thyrsiflora', 'Galium triflorum', 'Galium boreale', 'Primula matthioli']	1	16739	Piperaceae	13215	Piper	genus	Piper	13215	[]	0.860465	NA	NA	NA	NA	no rank	lamiids	91888	[]	0.860465	24966	Rubiaceae	NA	NA	tribe	Rubieae	169660	['Galium palustre', 'Galium trifidum', 'Galium rotundifolium', 'Galium spurium', 'Galium triflorum', 'Galium boreale', 'Cruciata laevipes', 'Galium elongatum']	lamiids	Forb	atcctatttttcggaaaacacgagttcagaaagcgaaaaagg			5	t
subset:173659	1086	157	934	65	0.860037	0.414013	1	3745	Rosaceae	3764	Rosa	species	Rosa mollis	267242	['Rosa mollis']	1	3745	Rosaceae	NA	NA	no rank	Rosoideae incertae sedis	1176516	[]	1	3745	Rosaceae	3764	Rosa	genus	Rosa	3764	[]	1	3745	Rosaceae	3764	Rosa	genus	Rosa	3764	['Rosa mollis', 'Rosa rubiginosa', 'Rosa glauca', 'Rosa majalis', 'Rosa subcanina', 'Rosa dumalis']	Rosa	Shrub	atcccgttttatgaaaacaaacaaggtttcagaaagcgagaataaataaag			NA	NA
subset:173876	1906	274	1770	183	0.928646	0.667883	1	4335	Primulaceae	49647	Primula	species	Primula matthioli	55385	['Primula matthioli']	1	4335	Primulaceae	NA	NA	family	Primulaceae	4335	[]	1	4335	Primulaceae	49647	Primula	species	Primula matthioli	55385	['Primula matthioli']	0.956522	4335	Primulaceae	59977	Lysimachia	genus	Lysimachia	59977	['Lysimachia punctata', 'Lysimachia nemorum', 'Lysimachia vulgaris']	Primula matthioli	Forb	atcctctttttcgaaaacaaaggttaaaggaaaatcaaaaagggg			5	t
subset:174091	3207	189	3054	106	0.96801	0.560847	0.860465	21571	Boraginaceae	NA	NA	subfamily	Cynoglossoideae	1874400	['Eritrichium sericeum', 'Lappula myosotis', 'Mertensia paniculata', 'Myosotis scorpioides', 'Myosotis arvensis', 'Lappula deflexa', 'Myosotis laxa', 'Mertensia maritima', 'Eritrichium aretioides', 'Eritrichium splendens', 'Eritrichium villosum']	1	4118	Convolvulaceae	NA	NA	family	Convolvulaceae	4118	[]	1	4118	Convolvulaceae	NA	NA	tribe	Convolvuleae	292917	['Calystegia silvatica', 'Convolvulus arvensis', 'Convolvulus cantabricus', 'Calystegia sepium']	1	4118	Convolvulaceae	NA	NA	tribe	Convolvuleae	292917	['Convolvulus arvensis', 'Calystegia soldanella', 'Calystegia sepium']	Convolvuleae	Forb	atcctgttttccgaaaacaaacaaaagttcagaaaaaag	Merged with subset:52217		6	a
subset:174286	223	75	158	23	0.70852	0.306667	0.958333	3568	Caryophyllaceae	3577	Arenaria	species	Arenaria pseudofrigida	669628	['Arenaria pseudofrigida']	0.958333	3568	Caryophyllaceae	3577	Arenaria	species	Arenaria pseudofrigida	669628	['Arenaria pseudofrigida']	1	3568	Caryophyllaceae	3577	Arenaria	species	Arenaria cinerea	693397	['Arenaria cinerea']	0.958333	3568	Caryophyllaceae	3577	Arenaria	species	Arenaria pseudofrigida	669628	['Arenaria pseudofrigida']	Arenaria cinerea	Forb	ctccttttttttttaagaaaaaag			10	t
subset:174292	33984	745	19311	219	0.588044	0.29396	0.978723	4345	Ericaceae	NA	NA	subfamily	Ericoideae	217035	['Calluna vulgaris', 'Rhododendron lapponicum', 'Rhododendron camtschaticum']	1	4345	Ericaceae	NA	NA	subfamily	Ericoideae	217035	[]	1	4345	Ericaceae	13509	Erica	species	Erica carnea	185769	['Erica carnea']	0.978723	4345	Ericaceae	NA	NA	subfamily	Ericoideae	217035	['Calluna vulgaris', 'Rhododendron lapponicum', 'Kalmia polifolia']	Erica carnea	Shrub	atcctttttttcgcaaacaaacaaagattccgaaagctaaaaaaaag	Merged with subset:163313		7	t
subset:174363	57	11	50	7	0.877193	0.636364	1	4747	Orchidaceae	NA	NA	subfamily	Epidendroideae	158332	['Epipactis helleborine', 'Epipactis atrorubens', 'Epipogium aphyllum']	1	4747	Orchidaceae	14457	Epipactis	genus	Epipactis	14457	[]	1	4747	Orchidaceae	14457	Epipactis	genus	Epipactis	14457	['Epipactis palustris', 'Epipactis atrorubens']	1	4747	Orchidaceae	14457	Epipactis	genus	Epipactis	14457	['Epipactis palustris', 'Epipactis atrorubens']	Epipactis	Forb	atctttgttttgagaaaaaaaaatggaaaatgagaataaaaagg			9	a
subset:17453	62989	1161	57543	476	0.91354	0.409991	1	4037	Apiaceae	NA	NA	tribe	Selineae	241792	['Cnidium cnidiifolium', 'Angelica sylvestris']	1	4037	Apiaceae	NA	NA	tribe	Selineae	241792	[]	1	4037	Apiaceae	NA	NA	no rank	apioid superclade	241780	['Silaum silaus', 'Angelica sylvestris']	1	4037	Apiaceae	40948	Angelica	species	Angelica sylvestris	54703	['Angelica sylvestris']	apioid superclade	Forb	atcctattttccaaaaacaaacaaaggcccataaggtgaaaaaag			5	a
subset:174891	531	114	400	27	0.753296	0.236842	0.980769	3745	Rosaceae	NA	NA	subfamily	Rosoideae	171638	[]	1	3745	Rosaceae	23169	Fallugia	species	Fallugia paradoxa	35969	['Fallugia paradoxa']	0.980769	3745	Rosaceae	NA	NA	subfamily	Rosoideae	171638	[]	0.980769	3745	Rosaceae	NA	NA	subfamily	Rosoideae	171638	[]	Rosoideae	Shrub	atcccgttttatgaaaacaaataagggtttcagaaagcgagaataaataaag			NA	NA
subset:175359	1150	19	1144	15	0.994783	0.789474	0.862745	NA	NA	NA	NA	no rank	Mesangiospermae	1437183	[]	1	3433	Lauraceae	NA	NA	family	Lauraceae	3433	[]	1	3433	Lauraceae	NA	NA	family	Lauraceae	3433	['Laurus nobilis', 'Cinnamomum glanduliferum']	0.862745	NA	NA	NA	NA	no rank	Mesangiospermae	1437183	[]	Lauraceae	Shrub	atcctgttttcagaaaacaagggttcagaaagcgagaaccaaaaaaag			7	a
subset:175407	485796	2494	485450	2256	0.999288	0.904571	1	3745	Rosaceae	23138	Alchemilla	genus	Alchemilla	23138	['Alchemilla glomerulans', 'Alchemilla vulgaris']	1	3745	Rosaceae	23138	Alchemilla	genus	Alchemilla	23138	[]	1	3745	Rosaceae	23138	Alchemilla	genus	Alchemilla	23138	['Alchemilla monticola', 'Alchemilla fallax', 'Alchemilla fissa', 'Alchemilla flabellata', 'Alchemilla incisa', 'Alchemilla vetteri', 'Alchemilla filicaulis', 'Alchemilla glabra', 'Alchemilla xanthochlora', 'Alchemilla glaucescens', 'Alchemilla coriacea', 'Alchemilla mollis']	1	3745	Rosaceae	23138	Alchemilla	genus	Alchemilla	23138	['Alchemilla monticola', 'Alchemilla micans', 'Alchemilla wichurae', 'Alchemilla glaucescens', 'Alchemilla glabra', 'Alchemilla heptagona', 'Alchemilla filicaulis', 'Alchemilla glomerulans', 'Alchemilla sarmatica', 'Alchemilla subcrenata', 'Alchemilla mollis', 'Alchemilla plicata', 'Alchemilla vulgaris']	Alchemilla	Forb	atcccgttttatgaaaacaaaggtttcagaaagcgagaataaataagg			NA	NA
subset:176169	248	5	248	5	1	1	0.923077	NA	NA	NA	NA	order	Polypodiales	3268	['Dryopteris cristata', 'Oreopteris limbosperma', 'Dryopteris carthusiana', 'Gymnocarpium robertianum', 'Dryopteris dilatata', 'Phegopteris connectilis', 'Dryopteris fragrans', 'Dryopteris expansa', 'Thelypteris palustris', 'Gymnocarpium dryopteris', 'Dryopteris filix-mas']	1	693794	Onocleaceae	3276	Matteuccia	species	Matteuccia struthiopteris	3277	['Matteuccia struthiopteris']	1	693794	Onocleaceae	3276	Matteuccia	species	Matteuccia struthiopteris	3277	['Matteuccia struthiopteris']	1	693794	Onocleaceae	3276	Matteuccia	species	Matteuccia struthiopteris	3277	['Matteuccia struthiopteris']	Matteuccia struthiopteris	Contaminant	atcttgtatcactcaaatgaattttgggcgacgaggcga			NA	NA
subset:176186	1515	202	1417	128	0.935314	0.633663	0.901961	4668	Amaryllidaceae	4678	Allium	genus	Allium	4678	['Allium schoenoprasum', 'Allium angulosum']	1	4668	Amaryllidaceae	4678	Allium	genus	Allium	4678	[]	1	4668	Amaryllidaceae	4678	Allium	species	Allium victorialis	88845	['Allium victorialis']	1	4668	Amaryllidaceae	4678	Allium	species	Allium victorialis	88845	['Allium victorialis']	Allium victorialis	Forb	atctttattttttgaaaaacaaacaagggtttcaaaaagagaataaaaaag			6	t
subset:176309	27722	754	25905	394	0.934456	0.522546	1	4210	Asteraceae	13328	Achillea	species	Achillea millefolium	13329	['Achillea millefolium']	1	4210	Asteraceae	13328	Achillea	genus	Achillea	13328	[]	1	4210	Asteraceae	13328	Achillea	genus	Achillea	13328	['Achillea collina', 'Achillea roseoalba', 'Achillea pannonica', 'Achillea setacea']	0.980392	4210	Asteraceae	NA	NA	tribe	Anthemideae	102810	[]	Achillea	Forb	atcacgttttccgaaaacaaacaaaggttaagaaagcgaaaagaaaaaaaa			8	a
subset:176507	31	5	29	3	0.935484	0.6	0.954545	3227	Mniaceae	NA	NA	family	Mniaceae	3227	['Plagiomnium ellipticum', 'Plagiomnium elatum', 'Pseudobryum cinclidioides', 'Mnium spinosum', 'Mnium marginatum', 'Mnium stellare', 'Plagiomnium affine', 'Mnium thomsonii', 'Plagiomnium cuspidatum']	1	53001	Plagiotheciaceae	109246	Isopterygiopsis	species	Isopterygiopsis muelleriana	109247	['Isopterygiopsis muelleriana']	0.68	NA	NA	NA	NA	no rank	Tracheophyta	58023	[]	0.68	NA	NA	NA	NA	no rank	Tracheophyta	58023	[]	Isopterygiopsis muelleriana	Contaminant	attttattttgtttgagaatga			NA	NA
subset:176648	60428	1062	58925	732	0.992696	0.699219	0.979592	4345	Ericaceae	45894	Kalmia	species	Kalmia procumbens	45912	['Kalmia procumbens']	1	4345	Ericaceae	45894	Kalmia	species	Kalmia procumbens	45912	['Kalmia procumbens']	1	4345	Ericaceae	45894	Kalmia	species	Kalmia procumbens	45912	['Kalmia procumbens']	0.960784	4345	Ericaceae	45894	Kalmia	species	Kalmia procumbens	45912	['Kalmia procumbens']	Kalmia procumbens	Shrub	atcctgttttttgcaaacaaacaaagattccgaaagcaaaaaaaaaaag	Merged with subset:136394, subset:75694		6	t
subset:177013	132	42	67	9	0.507576	0.214286	1	13795	Andreaeaceae	13796	Andreaea	species	Andreaea nivalis	64624	['Andreaea nivalis']	0.962963	13795	Andreaeaceae	13796	Andreaea	species	Andreaea rupestris	13797	['Andreaea rupestris']	0.724138	NA	NA	NA	NA	no rank	Mesangiospermae	1437183	[]	0.7	NA	NA	NA	NA	no rank	Mesangiospermae	1437183	[]	Andreaea nivalis	Moss	atcctacttctcggaaataagaaataa			NA	NA
subset:177099	16192	1349	12413	356	0.766613	0.263899	1	29616	Thelypteridaceae	29617	Thelypteris	species	Thelypteris palustris	29618	['Thelypteris palustris']	1	NA	NA	NA	NA	order	Polypodiales	3268	[]	1	29616	Thelypteridaceae	29617	Thelypteris	species	Thelypteris palustris	29618	['Thelypteris palustris']	1	29616	Thelypteridaceae	29617	Thelypteris	species	Thelypteris palustris	29618	['Thelypteris palustris']	Thelypteris palustris	Fern	atcttgtattactcaaatgaatttcgggcgatgaggcga			NA	NA
subset:177181	20157	552	19926	385	0.98854	0.697464	1	3803	Fabaceae	3898	Trifolium	species	Trifolium spadiceum	361984	['Trifolium spadiceum']	1	3803	Fabaceae	3898	Trifolium	genus	Trifolium	3898	[]	1	3803	Fabaceae	3898	Trifolium	genus	Trifolium	3898	['Trifolium spadiceum', 'Trifolium badium']	1	3803	Fabaceae	3898	Trifolium	species	Trifolium spadiceum	361984	['Trifolium spadiceum']	Trifolium	Forb	atccttctttccgaaaacaaataaaagttcagaaagggaaaataaaaaaag			7	a
subset:177518	66004	707	65423	477	0.991198	0.674682	1	3615	Polygonaceae	137670	Bistorta	genus	Bistorta	137670	['Bistorta plumosa']	1	3615	Polygonaceae	NA	NA	subfamily	Polygonoideae	1110380	[]	1	3615	Polygonaceae	137670	Bistorta	species	Bistorta officinalis	125587	['Bistorta officinalis']	1	3615	Polygonaceae	137670	Bistorta	genus	Bistorta	137670	['Bistorta officinalis', 'Bistorta plumosa']	Bistorta officinalis	Forb	ctcctgctttacaaaaaggaagaataaaaaag			5	a
subset:178254	30494	553	30002	440	0.993946	0.79566	0.928571	4136	Lamiaceae	NA	NA	family	Lamiaceae	4136	['Dracocephalum ruyschiana', 'Lycopus uniflorus', 'Ajuga pyramidalis', 'Prunella vulgaris', 'Scutellaria galericulata']	1	156152	Plantaginaceae	69062	Globularia	genus	Globularia	69062	[]	1	156152	Plantaginaceae	69062	Globularia	species	Globularia cordifolia	69063	['Globularia cordifolia']	0.97561	156152	Plantaginaceae	69062	Globularia	species	Globularia vulgaris	1533089	['Globularia vulgaris']	Globularia cordifolia	Forb	atcctgttttctcagaacaaagattcaaaaagcgaaaaagg	Merged with subset:165206		5	a
subset:178349	2492	145	2382	111	0.978649	0.765517	0.911111	4004	Linaceae	4005	Linum	species	Linum catharticum	524254	['Linum catharticum']	1	4004	Linaceae	4005	Linum	species	Linum suffruticosum	586395	['Linum suffruticosum']	1	4004	Linaceae	4005	Linum	species	Linum suffruticosum	586395	['Linum suffruticosum']	0.911111	4004	Linaceae	4005	Linum	species	Linum catharticum	524254	['Linum catharticum']	Linum suffruticosum	Forb	atcctgttttccgaaaaaaaaatgcctaaagacagaatcaaacag	Merged with subset:190816		9	a
subset:178480	283	55	234	24	0.826855	0.436364	1	65550	Grimmiaceae	115593	Grimmia	species	Grimmia montana	296924	['Grimmia montana']	1	65550	Grimmiaceae	115593	Grimmia	genus	Grimmia	115593	[]	0.7	NA	NA	NA	NA	no rank	Mesangiospermae	1437183	[]	0.681818	NA	NA	NA	NA	no rank	Tracheophyta	58023	[]	Grimmia montana	Moss	atcttatttcaaaaaaa			7	a
subset:178575	7580	41	7572	34	0.998945	0.829268	0.653846	NA	NA	NA	NA	no rank	Embryophyta	3193	[]	1	131211	Closteriaceae	34145	Closterium	species	Closterium littorale	102166	['Closterium littorale']	0.653846	NA	NA	NA	NA	no rank	Mesangiospermae	1437183	[]	0.653846	NA	NA	NA	NA	no rank	Mesangiospermae	1437183	[]	Closterium littorale	Algae	atccgagaagtaaaaactctatag			5	a
subset:178818	104461	855	103970	504	0.9953	0.589474	0.967213	3514	Betulaceae	3504	Betula	genus	Betula	3504	[]	1	3514	Betulaceae	NA	NA	family	Betulaceae	3514	[]	1	3514	Betulaceae	NA	NA	family	Betulaceae	3514	['Ostrya carpinifolia', 'Corylus avellana', 'Carpinus betulus']	0.967213	3514	Betulaceae	3504	Betula	genus	Betula	3504	['Betula pubescens', 'Betula neoalaskana', 'Betula nana', 'Betula humilis']	Betulaceae	Tree	atcctgttttcccaaaacaaataaaacaaatttaagggttcataaagcgagaataaaaaag			6	a
subset:178845	54	13	36	8	0.666667	0.615385	0.944444	3220	Dicranaceae	NA	NA	family	Dicranaceae	3220	[]	1	3220	Dicranaceae	3221	Dicranum	genus	Dicranum	3221	[]	0.684211	13828	Ophioglossaceae	NA	NA	family	Ophioglossaceae	13828	['Botrypus virginianus', 'Sceptridium multifidum', 'Ophioglossum vulgatum', 'Botrychium simplex', 'Botrychium lunaria']	0.684211	13828	Ophioglossaceae	NA	NA	family	Ophioglossaceae	13828	['Botrychium lanceolatum', 'Ophioglossum vulgatum', 'Sceptridium multifidum', 'Botrychium simplex']	Dicranum	Moss	attttattttgaaaatga			NA	NA
subset:17903	18904	353	18746	230	0.991642	0.651558	1	3256	Equisetaceae	3257	Equisetum	genus	Equisetum	3257	['Equisetum fluviatile', 'Equisetum arvense', 'Equisetum sylvaticum']	1	3256	Equisetaceae	3257	Equisetum	genus	Equisetum	3257	[]	1	3256	Equisetaceae	3257	Equisetum	genus	Equisetum	3257	['Equisetum fluviatile', 'Equisetum arvense', 'Equisetum sylvaticum']	1	3256	Equisetaceae	3257	Equisetum	genus	Equisetum	3257	['Equisetum fluviatile', 'Equisetum arvense', 'Equisetum sylvaticum']	Equisetum	Horsetail	attctacctag			NA	NA
subset:179725	300	21	286	11	0.953333	0.52381	0.977273	4335	Primulaceae	110750	Douglasia	genus	Douglasia	110750	['Douglasia arctica', 'Douglasia ochotensis']	0.977273	4335	Primulaceae	NA	NA	family	Primulaceae	4335	['Douglasia laevigata', 'Androsace elongata', 'Androsace vitaliana']	1	4335	Primulaceae	85163	Androsace	species	Androsace vitaliana	175111	['Androsace vitaliana']	0.87234	4335	Primulaceae	NA	NA	family	Primulaceae	4335	['Lysimachia nemorum', 'Lysimachia thyrsiflora', 'Lysimachia punctata', 'Primula veris', 'Primula frigida', 'Primula elatior', 'Androsace chamaejasme', 'Primula pumila', 'Lysimachia vulgaris', 'Hottonia palustris']	Androsace vitaliana	Forb	atcctctttttagaaaacaaaaatgaaagaaaaataaaaagggg			5	t
subset:180479	3661	272	3365	115	0.919148	0.422794	1	4479	Poaceae	15376	Calamagrostis	genus	Calamagrostis	15376	['Calamagrostis epigeios', 'Calamagrostis arundinacea']	1	4479	Poaceae	NA	NA	subtribe	Agrostidinae	640621	[]	1	4479	Poaceae	15376	Calamagrostis	genus	Calamagrostis	15376	['Calamagrostis varia', 'Calamagrostis pseudophragmites', 'Calamagrostis epigeios', 'Calamagrostis arundinacea']	1	4479	Poaceae	15376	Calamagrostis	genus	Calamagrostis	15376	['Calamagrostis varia', 'Calamagrostis epigeios', 'Calamagrostis arundinacea']	Calamagrostis	Graminoid	atccatgttttgagaaaacaaaggggttctcgaatcgaactagaatacaaaggaaaag			NA	NA
subset:180988	4377	273	4273	199	0.976239	0.728938	1	4037	Apiaceae	48031	Carum	species	Carum carvi	48032	['Carum carvi']	1	4037	Apiaceae	NA	NA	no rank	apioid superclade	241780	[]	1	4037	Apiaceae	48031	Carum	species	Carum carvi	48032	['Carum carvi']	0.886364	4037	Apiaceae	NA	NA	family	Apiaceae	4037	[]	Carum carvi	Forb	atcctatttttcaaaaacaaaggcccagaaggtgaaaaag			5	t
subset:181468	3628524	4914	3500830	4393	0.999907	0.962036	1	4037	Apiaceae	NA	NA	no rank	apioid superclade	241780	['Angelica atropurpurea', 'Heracleum dissectum', 'Angelica decurrens', 'Angelica gmelinii', 'Angelica archangelica', 'Heracleum maximum', 'Heracleum sphondylium', 'Conioselinum tataricum', 'Podistera macounii']	1	4037	Apiaceae	NA	NA	subfamily	Apioideae	241778	[]	1	4037	Apiaceae	NA	NA	subfamily	Apioideae	241778	[]	1	4037	Apiaceae	NA	NA	subfamily	Apioideae	241778	[]	Apioideae	Forb	atcctattttccaaaaacaaacaaaggcccagaaggtgaaaaaag	Merged with subset:157344, subset:28537, subset:16694, subset:57441, subset:144084, subset:99606, subset:76001, subset:33325, subset:144366, subset:184411, subset:150071, subset:113769, subset:74772, subset:54317, subset:11275, subset:77824, subset:173911		5	a
subset:182041	54335	24	54333	23	0.999963	0.958333	1	156152	Plantaginaceae	13380	Callitriche	species	Callitriche hermaphroditica	38788	['Callitriche hermaphroditica']	1	156152	Plantaginaceae	13380	Callitriche	species	Callitriche hermaphroditica	38788	['Callitriche hermaphroditica']	0.886364	NA	NA	NA	NA	order	Lamiales	4143	[]	1	156152	Plantaginaceae	13380	Callitriche	species	Callitriche hermaphroditica	38788	['Callitriche hermaphroditica']	Callitriche	Contaminant	atcctgtcttttcaaaacaaaggttccaaaaggaaaattacgg			NA	NA
subset:18207	283	24	274	16	0.968198	0.666667	0.946429	3803	Fabaceae	NA	NA	tribe	Fabeae	163743	['Lathyrus vernus', 'Vicia americana', 'Vicia multicaulis', 'Lathyrus palustris', 'Lathyrus japonicus']	1	3803	Fabaceae	NA	NA	tribe	Trifolieae	163742	[]	1	3803	Fabaceae	3877	Medicago	species	Medicago lupulina	47085	['Medicago lupulina']	1	3803	Fabaceae	3898	Trifolium	species	Trifolium campestre	97015	['Trifolium campestre']	Medicago lupulina	Forb	atccttctttccgaaaacaaataaaaaaaagttcagaaagtgaaaataaaaaaag			8	a
subset:182623	403	172	138	7	0.342432	0.0406977	0.981132	4479	Poaceae	NA	NA	subfamily	Pooideae	147368	[]	1	4479	Poaceae	211934	Castellia	species	Castellia tuberculosa	211935	['Castellia tuberculosa']	0.981132	4479	Poaceae	NA	NA	family	Poaceae	4479	[]	0.981132	4479	Poaceae	NA	NA	subfamily	Pooideae	147368	[]	Poaceae	Graminoid	atctgtgttttgagaaaacaaggaggttctcgaactagaatacaaaggaaaag			NA	NA
subset:183130	772	3	772	3	1	1	0.93617	4668	Amaryllidaceae	4678	Allium	genus	Allium	4678	['Allium schoenoprasum', 'Allium angulosum']	1	4668	Amaryllidaceae	4678	Allium	genus	Allium	4678	[]	0.93617	4668	Amaryllidaceae	4678	Allium	genus	Allium	4678	['Allium lusitanicum', 'Allium narcissiflorum', 'Allium moschatum', 'Allium sphaerocephalon', 'Allium scorodoprasum', 'Allium vineale', 'Allium schoenoprasum', 'Allium angulosum', 'Allium insubricum', 'Allium rotundum']	1	4668	Amaryllidaceae	4678	Allium	species	Allium cepa	4679	['Allium cepa']	Allium	Forb	atctttattttttgaaaaacaaggttttaaaaaatagaataaaaagg			6	t
subset:183394	616	17	613	14	0.99513	0.823529	1	24966	Rubiaceae	25168	Galium	species	Galium boreale	35896	['Galium boreale']	1	24966	Rubiaceae	NA	NA	tribe	Rubieae	169660	[]	1	24966	Rubiaceae	NA	NA	tribe	Rubieae	169660	['Galium boreale', 'Galium rotundifolium', 'Valantia muralis', 'Galium rubioides']	1	24966	Rubiaceae	25168	Galium	genus	Galium	25168	['Galium boreale', 'Galium rotundifolium']	Rubieae	Forb	atcctatttttcgaaaacaaaggtttagaaagtgaaaaaggg			5	t
subset:183489	1430	200	1253	53	0.876224	0.265	1	37421	Brachytheciaceae	NA	NA	family	Brachytheciaceae	37421	['Cirriphyllum piliferum', 'Pseudoscleropodium purum', 'Brachythecium rivulare', 'Brachytheciastrum collinum', 'Brachythecium mildeanum', 'Brachythecium turgidum', 'Brachythecium albicans', 'Brachythecium erythrorrhizon', 'Homalothecium sericeum', 'Brachythecium rutabulum', 'Brachythecium salebrosum', 'Brachythecium glareosum', 'Cirriphyllum cirrosum']	1	37421	Brachytheciaceae	NA	NA	family	Brachytheciaceae	37421	[]	0.64	NA	NA	NA	NA	no rank	Tracheophyta	58023	[]	0.64	NA	NA	NA	NA	no rank	Tracheophyta	58023	[]	Brachytheciaceae	Moss	atattatttcgtttgaaaatga			NA	NA
subset:183638	706	176	467	48	0.661473	0.272727	0.987805	4609	Cyperaceae	13398	Carex	genus	Carex	13398	[]	0.987805	4609	Cyperaceae	13398	Carex	genus	Carex	13398	[]	1	4609	Cyperaceae	13398	Carex	species	Carex parviflora	241225	['Carex parviflora']	0.987805	4609	Cyperaceae	13398	Carex	genus	Carex	13398	[]	Carex parviflora	Graminoid	atcttctttttgagaaaaaaaaatatataaaatatttcttatttcagataagaaataatattttttcttatctaatattaaa			5	t
subset:183862	2608	31	2602	26	0.997699	0.83871	1	4136	Lamiaceae	39166	Dracocephalum	species	Dracocephalum ruyschiana	39297	['Dracocephalum ruyschiana']	1	4136	Lamiaceae	39166	Dracocephalum	genus	Dracocephalum	39166	[]	1	4136	Lamiaceae	39166	Dracocephalum	species	Dracocephalum ruyschiana	39297	['Dracocephalum ruyschiana']	1	4136	Lamiaceae	39166	Dracocephalum	species	Dracocephalum ruyschiana	39297	['Dracocephalum ruyschiana']	Dracocephalum ruyschiana	Forb	atcctgttttctcaaaacaaaggttcaaaaaacgacaaaaaag			6	a
subset:184172	5980	19	5968	11	0.997993	0.578947	1	3803	Fabaceae	20802	Oxytropis	genus	Oxytropis	20802	['Oxytropis campestris', 'Oxytropis jordalii', 'Oxytropis leucantha', 'Oxytropis mertensiana', 'Oxytropis middendorffii', 'Oxytropis sordida', 'Oxytropis varians', 'Oxytropis arctica', 'Oxytropis gorodkovii', 'Oxytropis bryophila', 'Oxytropis borealis', 'Oxytropis maydelliana']	1	3803	Fabaceae	20802	Oxytropis	genus	Oxytropis	20802	[]	1	3803	Fabaceae	20802	Oxytropis	genus	Oxytropis	20802	['Oxytropis campestris', 'Oxytropis halleri']	1	3803	Fabaceae	20802	Oxytropis	genus	Oxytropis	20802	['Oxytropis maydelliana', 'Oxytropis arctobia', 'Oxytropis huddelsonii', 'Oxytropis bryophila', 'Oxytropis campestris']	Oxytropis	Forb	atcctgctttccgaaaacaaaaaaataaaagttcagaaagttaaaatgaaacaaataaag			7	a
subset:184370	85	17	72	6	0.847059	0.352941	1	52997	Amblystegiaceae	2601381	Platyhypnum	species	Platyhypnum smithii	129929	['Platyhypnum smithii']	1	NA	NA	NA	NA	order	Hypnales	13798	[]	0.681818	13828	Ophioglossaceae	NA	NA	family	Ophioglossaceae	13828	['Botrypus virginianus', 'Sceptridium multifidum', 'Ophioglossum vulgatum', 'Botrychium simplex', 'Botrychium lunaria']	0.681818	13828	Ophioglossaceae	NA	NA	family	Ophioglossaceae	13828	['Botrychium lanceolatum', 'Ophioglossum vulgatum', 'Sceptridium multifidum', 'Botrychium simplex']	Hypnales	Moss	attttatttcgtttgaggataa			NA	NA
subset:18448	5687	761	742	18	0.128215	0.0236531	0.954545	NA	NA	NA	NA	no rank	Pentapetalae	1437201	['Thymus oxyodontus', 'Micranthes redofskyi', 'Lamium album', 'Micranthes foliolosa', 'Micranthes ferruginea', 'Micranthes stellaris', 'Thymus serpyllum', 'Thymus praecox']	1	4136	Lamiaceae	21880	Salvia	no rank	Salvia incertae sedis	2291027	[]	1	4136	Lamiaceae	21880	Salvia	species	Salvia glutinosa	49211	['Salvia glutinosa']	0.954545	NA	NA	NA	NA	no rank	Pentapetalae	1437201	['Lamium album', 'Micranthes foliolosa', 'Micranthes stellaris', 'Origanum vulgare', 'Thymus serpyllum', 'Thymus praecox']	Salvia glutinosa	Forb	atcctgttttctcaaaaaaaag	Merged with subset:118314		8	a
subset:184510	534	115	442	45	0.827715	0.391304	1	4274	Polygalaceae	4275	Polygala	genus	Polygala	4275	['Polygala comosa', 'Polygala amarella']	1	4274	Polygalaceae	4275	Polygala	genus	Polygala	4275	[]	1	4274	Polygalaceae	4275	Polygala	genus	Polygala	4275	['Polygala amara', 'Polygala amarella', 'Polygala calcarea', 'Polygala monspeliaca', 'Polygala alpestris', 'Polygala serpyllifolia']	1	4274	Polygalaceae	4275	Polygala	genus	Polygala	4275	['Polygala vulgaris', 'Polygala amarella']	Polygala	Forb	atccctttttccgaaaacaaaaaaacaaagaagggttcgggaagaaaaaaaaag			5	t
subset:184559	84932	2616	36477	685	0.429485	0.26185	0.978261	4210	Asteraceae	NA	NA	subtribe	Carduinae	742010	['Cirsium oleraceum', 'Carduus crispus', 'Cirsium vulgare', 'Cirsium arvense', 'Cirsium palustre', 'Cirsium heterophyllum']	1	4210	Asteraceae	NA	NA	family	Asteraceae	4210	[]	1	4210	Asteraceae	41549	Cirsium	species	Cirsium arvense	41550	['Cirsium arvense']	0.978261	4210	Asteraceae	NA	NA	subtribe	Carduinae	742010	['Cirsium oleraceum', 'Carduus crispus', 'Cirsium vulgare', 'Cirsium arvense', 'Cirsium palustre', 'Silybum marianum', 'Cirsium heterophyllum', 'Cirsium acaule']	Cirsium arvense	Forb	atcacgttttccgaaaacaaaggttcagaaagcgaaaataaaaaag			6	a
subset:184653	1304762	1682	1304381	1452	0.999708	0.863258	1	3514	Betulaceae	3504	Betula	genus	Betula	3504	[]	1	3514	Betulaceae	NA	NA	family	Betulaceae	3514	[]	1	3514	Betulaceae	3504	Betula	genus	Betula	3504	['Betula pendula', 'Betula pubescens', 'Betula nana', 'Betula humilis']	1	3514	Betulaceae	3504	Betula	genus	Betula	3504	['Betula pubescens', 'Betula neoalaskana', 'Betula nana', 'Betula humilis']	Betula	Tree	atcctgttttccgaaaacaaataaaacaaatttaagggttcataaagtgagaataaaaaag			6	a
subset:184894	1236	12	1234	11	0.998382	0.916667	0.64	NA	NA	NA	NA	superkingdom	Eukaryota	2759	[]	1	31319	Mesotaeniaceae	43942	Roya	species	Roya anglica	43943	['Roya anglica']	0.62963	NA	NA	NA	NA	no rank	Mesangiospermae	1437183	[]	0.625	NA	NA	NA	NA	no rank	Tracheophyta	58023	[]	Roya anglica	Algae	atcttgtaatagagaaattgccaa			NA	NA
subset:185130	1637	110	1534	37	0.93708	0.336364	0.956522	37411	Bryaceae	NA	NA	family	Bryaceae	37411	['Plagiobryum algovicum', 'Ptychostomum wrightii', 'Ptychostomum cyclophyllum', 'Ptychostomum zieri', 'Rosulabryum elegans', 'Bryum pseudotriquetrum', 'Ptychostomum arcticum', 'Rosulabryum capillare', 'Plagiobryum demissum']	1	37411	Bryaceae	1966359	Gemmabryum	genus	Gemmabryum	1966359	[]	0.692308	NA	NA	NA	NA	no rank	Mesangiospermae	1437183	[]	0.692308	NA	NA	NA	NA	no rank	Spermatophyta	58024	[]	Gemmabryum	Moss	atcttattgtctattaaaaataa			5	a
subset:18541	8669	452	8190	261	0.968337	0.577434	0.836066	NA	NA	NA	NA	no rank	Pentapetalae	1437201	['Lythrum salicaria', 'Heuchera richardsonii', 'Chamaenerion angustifolium']	1	3629	Malvaceae	64580	Tilia	genus	Tilia	64580	[]	1	3629	Malvaceae	64580	Tilia	genus	Tilia	64580	['Tilia cordata', 'Tilia platyphyllos']	0.880597	3629	Malvaceae	96479	Malva	species	Malva pusilla	96480	['Malva pusilla']	Tilia	Tree	atcctattattttacgaaaaaaaaacaaaggttcagcaagcgagaataataaaaagaag	Merged with subset:94923		9	a
subset:186014	43	17	31	6	0.72093	0.352941	1	4609	Cyperaceae	46334	Scirpus	genus	Scirpus	46334	['Scirpus sylvaticus', 'Scirpus radicans']	1	4609	Cyperaceae	46334	Scirpus	genus	Scirpus	46334	[]	1	4609	Cyperaceae	46334	Scirpus	species	Scirpus sylvaticus	434052	['Scirpus sylvaticus']	1	4609	Cyperaceae	46334	Scirpus	species	Scirpus sylvaticus	434052	['Scirpus sylvaticus']	Scirpus sylvaticus	Forb	atctttcattttgagaaaatgagagatataaaatatttcttattttttataagaaataaaatatttcttatctaatattaaa			6	t
subset:186154	8415	304	8049	177	0.956506	0.582237	1	NA	NA	NA	NA	subclass	Dicranidae	114657	['Grimmia decipiens', 'Codriophorus aciculare', 'Dichodontium pellucidum', 'Grimmia torquata', 'Racomitrium heterostichum']	1	NA	NA	NA	NA	class	Bryopsida	3214	[]	0.681818	NA	NA	NA	NA	no rank	Mesangiospermae	1437183	[]	0.681818	NA	NA	NA	NA	no rank	Mesangiospermae	1437183	[]	Bryopsida	Moss	atcttatttcaaaaataa			5	a
subset:186721	25	8	18	4	0.72	0.5	0.983871	3568	Caryophyllaceae	1479252	Sabulina	genus	Sabulina	1479252	['Sabulina verna', 'Sabulina rubella']	0.983871	3568	Caryophyllaceae	1479252	Sabulina	genus	Sabulina	1479252	[]	1	3568	Caryophyllaceae	1479252	Sabulina	species	Sabulina tenuifolia	1155345	['Sabulina tenuifolia']	0.983871	3568	Caryophyllaceae	1479252	Sabulina	species	Sabulina rubella	645205	['Sabulina rubella']	Sabulina tenuifolia	Forb	ctcctcttttttgtccccctttttcaaaaaaaaaaaggattcagaaagcaagactaaaaaag			6	t
subset:186875	901	111	816	51	0.90566	0.459459	0.955556	4136	Lamiaceae	21819	Mentha	species	Mentha arvensis	292239	['Mentha arvensis']	1	NA	NA	NA	NA	no rank	asterids	71274	[]	0.977778	4136	Lamiaceae	NA	NA	tribe	Mentheae	216718	['Salvia pratensis', 'Satureja hortensis', 'Salvia rosmarinus', 'Ziziphora capitata', 'Clinopodium alpinum', 'Melissa officinalis', 'Mentha longifolia', 'Mentha suaveolens', 'Salvia verbenaca', 'Mentha spicata', 'Horminum pyrenaicum']	0.955556	4136	Lamiaceae	NA	NA	tribe	Mentheae	216718	['Clinopodium acinos', 'Lycopus europaeus', 'Mentha arvensis', 'Mentha aquatica', 'Thymus pulegioides']	Mentheae	Forb	atcctgttttcccaaaacaaaggtttcaaaaaacgaaaaaaaaag			6	a
subset:187031	3217346	3510	3206335	3268	0.999872	0.931054	1	4210	Asteraceae	NA	NA	subtribe	Carduinae	742010	['Cirsium oleraceum', 'Carduus crispus', 'Cirsium vulgare', 'Cirsium arvense', 'Cirsium palustre', 'Cirsium heterophyllum']	1	4210	Asteraceae	NA	NA	family	Asteraceae	4210	[]	1	4210	Asteraceae	NA	NA	subtribe	Carduinae	742010	[]	1	4210	Asteraceae	NA	NA	subtribe	Carduinae	742010	['Cirsium oleraceum', 'Carduus crispus', 'Cirsium vulgare', 'Cirsium arvense', 'Cirsium palustre', 'Silybum marianum', 'Cirsium heterophyllum', 'Cirsium acaule']	Carduinae	Forb	atcacgttttccgaaaacaaaggttcagaaagcgaaaatcaaaaag	Merged with subset:60663, subset:12629, subset:24088, subset:71436, subset:174667		5	a
subset:187280	144	18	133	10	0.923611	0.555556	0.979167	3700	Brassicaceae	NA	NA	family	Brassicaceae	3700	['Catolobus pendulus', 'Arabidopsis arenosa', 'Arabidopsis lyrata', 'Arabidopsis kamchatica', 'Arabidopsis arenicola', 'Arabidopsis thaliana', 'Transberingia bursifolia']	1	3700	Brassicaceae	3718	Capsella	genus	Capsella	3718	[]	1	3700	Brassicaceae	3718	Capsella	species	Capsella grandiflora	264402	['Capsella grandiflora']	0.979167	3700	Brassicaceae	NA	NA	family	Brassicaceae	3700	['Arabidopsis arenosa', 'Arabidopsis kamchatica', 'Transberingia bursifolia', 'Arabidopsis thaliana', 'Capsella bursa-pastoris']	Capsella grandiflora	Forb	atcctggtttacgcgaacacaccggagtttacaaagcgagaaaaaagg			6	a
subset:187319	95967	996	95320	558	0.993865	0.560241	0.857143	3440	Ranunculaceae	NA	NA	family	Ranunculaceae	3440	[]	1	3503	Fagaceae	NA	NA	family	Fagaceae	3503	[]	1	3503	Fagaceae	3511	Quercus	genus	Quercus	3511	['Quercus petraea', 'Quercus robur', 'Quercus pubescens']	0.857143	3440	Ranunculaceae	NA	NA	tribe	Anemoneae	1463147	['Clematis sibirica', 'Anemone ranunculoides', 'Anemone parviflora', 'Anemone nemorosa', 'Anemone multiceps', 'Anemone patens']	Quercus	Tree	atcctattttacgaaaacaaataagggttcagaagaaagcaagaataaaaaaag	Merged with subset:151674		7	a
subset:187668	361	17	353	12	0.977839	0.705882	1	4479	Poaceae	4512	Hordeum	genus	Hordeum	4512	['Hordeum brevisubulatum', 'Hordeum jubatum']	1	4479	Poaceae	NA	NA	subtribe	Hordeinae	1648017	[]	1	4479	Poaceae	4512	Hordeum	genus	Hordeum	4512	['Hordeum murinum', 'Hordeum secalinum', 'Hordeum jubatum']	1	4479	Poaceae	4512	Hordeum	species	Hordeum vulgare	4513	['Hordeum vulgare']	Hordeum	Graminoid	atccgtgttttgagaagggattctcgaactagaatacaaaggaaaag			NA	NA
subset:18778	13045	601	12752	381	0.977539	0.633943	1	37411	Bryaceae	NA	NA	family	Bryaceae	37411	['Ptychostomum wrightii', 'Ptychostomum zieri', 'Ptychostomum cyclophyllum', 'Rosulabryum capillare', 'Plagiobryum demissum']	1	37411	Bryaceae	NA	NA	family	Bryaceae	37411	[]	0.692308	NA	NA	NA	NA	no rank	Mesangiospermae	1437183	[]	0.62963	NA	NA	NA	NA	no rank	Tracheophyta	58023	[]	Bryaceae	Moss	attttattgtatattaaaaataa			5	a
subset:187814	170	35	136	3	0.8	0.0857143	0.980769	3568	Caryophyllaceae	NA	NA	tribe	Alsineae	1141488	['Cerastium arcticum', 'Cerastium alpinum', 'Cerastium arvense', 'Cerastium regelii', 'Stellaria holostea', 'Cerastium gorodkovianum', 'Cerastium beeringianum']	1	3568	Caryophyllaceae	NA	NA	tribe	Alsineae	1141488	[]	1	3568	Caryophyllaceae	NA	NA	tribe	Alsineae	1141488	['Cerastium glomeratum', 'Cerastium pedunculatum', 'Cerastium subtriflorum', 'Cerastium eriophorum', 'Cerastium latifolium', 'Stellaria media', 'Cerastium uniflorum', 'Stellaria pallida']	1	3568	Caryophyllaceae	NA	NA	tribe	Alsineae	1141488	['Stellaria media', 'Cerastium glomeratum']	Alsineae	Forb	ctccttaattgtctcctaaaaaaaacggattcaaaaagcaagaataaaaaag			8	a
subset:188385	38	6	35	3	0.921053	0.5	1	3220	Dicranaceae	3221	Dicranum	genus	Dicranum	3221	[]	1	3220	Dicranaceae	3221	Dicranum	genus	Dicranum	3221	[]	0.736842	13828	Ophioglossaceae	NA	NA	family	Ophioglossaceae	13828	['Botrypus virginianus', 'Sceptridium multifidum', 'Ophioglossum vulgatum', 'Botrychium simplex', 'Botrychium lunaria']	0.736842	13828	Ophioglossaceae	NA	NA	family	Ophioglossaceae	13828	['Botrychium lanceolatum', 'Ophioglossum vulgatum', 'Sceptridium multifidum', 'Botrychium simplex']	Dicranum	Moss	attttatcttaaaatga			NA	NA
subset:188398	52428	796	50669	507	0.986082	0.663144	1	4345	Ericaceae	83607	Arctostaphylos	species	Arctostaphylos uva-ursi	84009	['Arctostaphylos uva-ursi']	1	4345	Ericaceae	83607	Arctostaphylos	species	Arctostaphylos uva-ursi	84009	['Arctostaphylos uva-ursi']	0.980392	4345	Ericaceae	NA	NA	subfamily	Arbutoideae	217033	['Arctostaphylos uva-ursi', 'Arctous alpina']	1	4345	Ericaceae	83607	Arctostaphylos	species	Arctostaphylos uva-ursi	84009	['Arctostaphylos uva-ursi']	Arctostaphylos uva-ursi	Shrub	atcttttttttttttcgaaaataaagaaagattcagaaagcgaaaaaaaag	Merged with subset:22347, subset:186555, subset:21605, subset:155520, subset:47184, subset:185532		12	t
subset:188558	73	6	73	6	1	1	0.830189	3700	Brassicaceae	NA	NA	family	Brassicaceae	3700	[]	1	NA	NA	NA	NA	order	Brassicales	3699	[]	0.844828	23672	Sapindaceae	NA	NA	subfamily	Hippocastanoideae	1977916	['Aesculus hippocastanum', 'Acer negundo', 'Acer monspessulanum', 'Acer opalus', 'Acer platanoides', 'Acer pseudoplatanus', 'Acer campestre']	0.844828	23672	Sapindaceae	4022	Acer	genus	Acer	4022	['Acer platanoides', 'Acer pseudoplatanus']	Brassicales	Forb	atcctgttttacgagaacaaacaaaacaagagttcagaaagcgagaaaagggg			NA	NA
subset:189201	801	17	792	10	0.988764	0.588235	0.842105	13828	Ophioglossaceae	NA	NA	subfamily	Botrychioideae	1975592	['Botrypus virginianus', 'Botrychium boreale', 'Botrychium simplex', 'Botrychium lunaria', 'Botrychium minganense', 'Sceptridium multifidum', 'Botrychium matricariifolium']	1	13828	Ophioglossaceae	13833	Ophioglossum	genus	Ophioglossum	13833	[]	1	13828	Ophioglossaceae	13833	Ophioglossum	species	Ophioglossum vulgatum	49227	['Ophioglossum vulgatum']	1	13828	Ophioglossaceae	13833	Ophioglossum	species	Ophioglossum vulgatum	49227	['Ophioglossum vulgatum']	Ophioglossum vulgatum	Fern	atcttgttcttaggatga			NA	NA
subset:189436	5493	51	5477	39	0.997087	0.764706	1	13803	Sphagnaceae	13804	Sphagnum	species	Sphagnum magellanicum	128215	['Sphagnum magellanicum']	1	13803	Sphagnaceae	13804	Sphagnum	genus	Sphagnum	13804	[]	0.772727	NA	NA	NA	NA	no rank	Mesangiospermae	1437183	[]	0.772727	NA	NA	NA	NA	no rank	Mesangiospermae	1437183	['Lemna minor', 'Lemna trisulca', 'Lamium album', 'Micranthes foliolosa', 'Micranthes hieraciifolia', 'Micranthes lyallii', 'Micranthes nivalis', 'Arum orientale', 'Micranthes reflexa', 'Micranthes tenuis', 'Micranthes stellaris', 'Origanum vulgare', 'Thymus serpyllum', 'Thymus praecox']	Sphagnum magellanicum	Fern	atcttgttttcataaaatgg			NA	NA
subset:189586	81	39	39	6	0.481481	0.153846	0.980392	3803	Fabaceae	3898	Trifolium	species	Trifolium lupinaster	74519	['Trifolium lupinaster']	1	3803	Fabaceae	NA	NA	tribe	Trifolieae	163742	[]	1	3803	Fabaceae	3898	Trifolium	genus	Trifolium	3898	['Trifolium glomeratum', 'Trifolium dubium', 'Trifolium campestre']	1	3803	Fabaceae	3898	Trifolium	species	Trifolium dubium	97021	['Trifolium dubium']	Trifolium	Forb	atccttctttccgaaaacaaataaaagttcagaaagttaaaataaaaaag			6	a
subset:189670	52072	8	52014	3	0.998886	0.375	0.980392	4479	Poaceae	NA	NA	no rank	PACMAD clade	147370	['Molinia caerulea', 'Muhlenbergia richardsonis', 'Muhlenbergia glomerata']	1	4479	Poaceae	NA	NA	no rank	PACMAD clade	147370	[]	1	4479	Poaceae	15437	Cynodon	species	Cynodon dactylon	28909	['Cynodon dactylon']	0.961538	4479	Poaceae	NA	NA	no rank	PACMAD clade	147370	['Danthonia decumbens', 'Molinia caerulea', 'Digitaria sanguinalis', 'Echinochloa crus-galli', 'Phragmites australis']	Cynodon dactylon	Forb	atcccttttttgaaaaacaagtggttctcaaaccagaacccaaaggaaaag			6	t
subset:189781	1297866	3718	1287445	3423	0.997284	0.920656	1	3615	Polygonaceae	3618	Rumex	genus	Rumex	3618	['Rumex graminifolius', 'Rumex sibiricus', 'Rumex longifolius', 'Rumex hultenii', 'Rumex pallidus', 'Rumex pseudonatronatus', 'Rumex confertus', 'Rumex aquaticus', 'Rumex maritimus', 'Rumex thyrsiflorus', 'Rumex acetosa', 'Rumex arcticus', 'Rumex acetosella']	1	3615	Polygonaceae	NA	NA	tribe	Rumiceae	1110386	[]	1	3615	Polygonaceae	3618	Rumex	genus	Rumex	3618	[]	1	3615	Polygonaceae	3618	Rumex	genus	Rumex	3618	['Rumex obtusifolius', 'Rumex sibiricus', 'Rumex longifolius', 'Rumex acetosella', 'Rumex pseudonatronatus', 'Rumex confertus', 'Rumex arcticus', 'Rumex alpinus', 'Rumex maritimus', 'Rumex thyrsiflorus', 'Rumex acetosa', 'Rumex crispus', 'Rumex aquaticus', 'Rumex graminifolius']	Rumex	Forb	ctcctcctttccaaaaggaagaataaaaaag	Merged with subset:22151, subset:180332, subset:78412		6	a
subset:189886	56	18	44	7	0.785714	0.388889	0.97619	24966	Rubiaceae	25168	Galium	genus	Galium	25168	['Galium boreale', 'Galium palustre', 'Galium trifidum', 'Galium labradoricum']	1	24966	Rubiaceae	NA	NA	tribe	Rubieae	169660	[]	1	24966	Rubiaceae	25104	Cruciata	species	Cruciata laevipes	29786	['Cruciata laevipes']	1	24966	Rubiaceae	25104	Cruciata	species	Cruciata laevipes	29786	['Cruciata laevipes']	Cruciata laevipes	Forb	atcctatttttcgaaaacaaaggtttagaaagtgaaaaagg			5	t
subset:190058	15372	446	15168	298	0.986729	0.668161	1	91896	Orobanchaceae	52724	Melampyrum	species	Melampyrum sylvaticum	86092	['Melampyrum sylvaticum']	1	91896	Orobanchaceae	52724	Melampyrum	genus	Melampyrum	52724	[]	1	91896	Orobanchaceae	52724	Melampyrum	species	Melampyrum sylvaticum	86092	['Melampyrum sylvaticum']	1	91896	Orobanchaceae	52724	Melampyrum	genus	Melampyrum	52724	['Melampyrum sylvaticum', 'Melampyrum pratense']	Melampyrum sylvaticum	Forb	ctcctgttttctcaaaataaagattcagaaaacaaaaaaag			7	a
subset:190771	7749	122	7721	102	0.996387	0.836066	1	4335	Primulaceae	110750	Douglasia	genus	Douglasia	110750	['Douglasia arctica', 'Douglasia ochotensis']	1	4335	Primulaceae	NA	NA	family	Primulaceae	4335	[]	1	4335	Primulaceae	85163	Androsace	genus	Androsace	85163	['Androsace hausmannii', 'Androsace vitaliana', 'Androsace obtusifolia', 'Androsace pubescens', 'Androsace adfinis', 'Androsace vandellii', 'Androsace brevis', 'Androsace wulfeniana', 'Androsace chaixii', 'Androsace lactea', 'Androsace alpina', 'Androsace helvetica']	0.893617	4335	Primulaceae	NA	NA	family	Primulaceae	4335	['Lysimachia nemorum', 'Primula frigida', 'Androsace chamaejasme', 'Lysimachia vulgaris', 'Lysimachia punctata']	Androsace	Forb	atcctctttttagaaaacaaaaatgaaaggaaaataaaaagggg			5	t
subset:190869	2675	240	1603	120	0.887665	0.5	1	4609	Cyperaceae	13398	Carex	genus	Carex	13398	['Carex mackenziei', 'Carex tenuiflora', 'Carex marina', 'Carex ursina', 'Carex lapponica', 'Carex loliacea', 'Carex glareosa', 'Carex canescens']	1	4609	Cyperaceae	13398	Carex	genus	Carex	13398	[]	1	4609	Cyperaceae	13398	Carex	species	Carex canescens	140796	['Carex canescens']	1	4609	Cyperaceae	NA	NA	subfamily	Cyperoideae	986140	['Carex tenuiflora', 'Eleocharis uniglumis', 'Carex marina', 'Carex trisperma', 'Carex ursina', 'Carex loliacea']	Carex canescens	Graminoid	atcttctttttgagaaaaagaaatatagaaaatatttcttatttcagataagaaagaataatattttttatctaatattaaa	Merged with subset:34687, subset:103448, subset:159610		5	t
subset:191074	16112	384	15941	264	0.989387	0.6875	1	4479	Poaceae	391960	Avenella	species	Avenella flexuosa	29672	['Avenella flexuosa']	1	4479	Poaceae	NA	NA	no rank	Poeae Chloroplast Group 2 (Poeae type)	1652081	[]	1	4479	Poaceae	391960	Avenella	species	Avenella flexuosa	29672	['Avenella flexuosa']	1	4479	Poaceae	391960	Avenella	species	Avenella flexuosa	29672	['Avenella flexuosa']	Avenella flexuosa	Graminoid	atccatgttttgagaaaacaagggggttctcgaactagaatacaacggaaaag			5	g
subset:191203	50	27	24	4	0.48	0.148148	1	40552	Asparagaceae	16195	Polygonatum	genus	Polygonatum	16195	['Polygonatum verticillatum', 'Polygonatum odoratum']	1	40552	Asparagaceae	NA	NA	subfamily	Nolinoideae	703537	[]	1	40552	Asparagaceae	16195	Polygonatum	genus	Polygonatum	16195	['Polygonatum verticillatum', 'Polygonatum multiflorum', 'Polygonatum biflorum', 'Polygonatum odoratum']	1	40552	Asparagaceae	16195	Polygonatum	species	Polygonatum verticillatum	261426	['Polygonatum verticillatum']	Polygonatum	Forb	atctttatttttagaaaaacaagggttttccttgaaaaactagaataaaaagg			5	t
subset:191223	30204	602	29953	422	0.99169	0.700997	0.980392	4200	Caprifoliaceae	49606	Lonicera	species	Lonicera involucrata	134521	['Lonicera involucrata']	1	4200	Caprifoliaceae	49606	Lonicera	species	Lonicera alpigena	486660	['Lonicera alpigena']	1	4200	Caprifoliaceae	49606	Lonicera	species	Lonicera alpigena	486660	['Lonicera alpigena']	0.980392	4200	Caprifoliaceae	49606	Lonicera	species	Lonicera involucrata	134521	['Lonicera involucrata']	Lonicera alpigena	Shrub	atccagttttccgaaaacaagggtttagatagaaagcaaaaatcaataaag			5	a
subset:20389	237	59	196	29	0.827004	0.491525	0.942308	3803	Fabaceae	3869	Lupinus	species	Lupinus arcticus	53215	['Lupinus arcticus']	0.980392	3803	Fabaceae	NA	NA	tribe	Genisteae	163729	['Cytisophyllum sessilifolium', 'Genista valdes-bermejoi', 'Genista germanica']	1	3803	Fabaceae	49811	Cytisophyllum	species	Cytisophyllum sessilifolium	3834	['Cytisophyllum sessilifolium']	0.960784	3803	Fabaceae	NA	NA	tribe	Genisteae	163729	['Lupinus polyphyllus', 'Genista anglica', 'Laburnum anagyroides', 'Laburnum alpinum', 'Lupinus nootkatensis', 'Cytisus scoparius', 'Lupinus arcticus']	Cytisophyllum sessilifolium	Forb	atcccgtttttcgcaaaaacaaagaaaagttcagaaagctaaaataaaagg			5	t
subset:20672	23	9	18	5	0.782609	0.555556	0.693878	NA	NA	NA	NA	order	Polypodiales	3268	['Polypodium vulgare', 'Dryopteris cristata', 'Oreopteris limbosperma', 'Dryopteris carthusiana', 'Pteridium aquilinum', 'Gymnocarpium robertianum', 'Dryopteris dilatata', 'Phegopteris connectilis', 'Dryopteris fragrans', 'Dryopteris expansa', 'Thelypteris palustris', 'Gymnocarpium dryopteris', 'Dryopteris filix-mas']	0.94	41972	Aspleniaceae	32071	Asplenium	genus	Asplenium	32071	['Asplenium prolongatum', 'Asplenium ruta-muraria']	1	41972	Aspleniaceae	32071	Asplenium	species	Asplenium fissum	243990	['Asplenium fissum']	0.959184	41972	Aspleniaceae	32071	Asplenium	species	Asplenium ruta-muraria	169379	['Asplenium ruta-muraria']	Asplenium fissum	Fern	atctagtattacttgaataaatttaaatgagtttaaggcgatgagacga			NA	NA
subset:20763	429249	1182	427899	1042	0.999567	0.881557	1	156152	Plantaginaceae	26867	Plantago	species	Plantago lanceolata	39414	['Plantago lanceolata']	1	156152	Plantaginaceae	26867	Plantago	genus	Plantago	26867	[]	1	156152	Plantaginaceae	26867	Plantago	genus	Plantago	26867	['Plantago argentea', 'Plantago lagopus', 'Plantago altissima', 'Plantago lanceolata', 'Plantago atrata']	0.953488	156152	Plantaginaceae	NA	NA	family	Plantaginaceae	156152	['Hippuris vulgaris', 'Hippuris tetraphylla', 'Hippuris x lanceolata', 'Chaenorhinum minus']	Plantago	Forb	atcctgtcttctcaaaataaaggttcagaaagcgagaaaaagg	Merged with subset:10040		5	a
subset:20905	16550	487	14558	234	0.879637	0.480493	0.967742	3615	Polygonaceae	3618	Rumex	genus	Rumex	3618	['Rumex graminifolius', 'Rumex sibiricus', 'Rumex longifolius', 'Rumex hultenii', 'Rumex pallidus', 'Rumex pseudonatronatus', 'Rumex confertus', 'Rumex aquaticus', 'Rumex maritimus', 'Rumex thyrsiflorus', 'Rumex acetosa', 'Rumex arcticus', 'Rumex acetosella']	0.967742	3615	Polygonaceae	NA	NA	subfamily	Polygonoideae	1110380	['Rumex scutatus', 'Rumex suffruticosus', 'Rumex paucifolius', 'Rumex cristatus', 'Bistorta vacciniifolia', 'Rumex japonicus', 'Rumex hastatulus']	1	3615	Polygonaceae	3618	Rumex	species	Rumex nivalis	221458	['Rumex nivalis']	0.967742	3615	Polygonaceae	3618	Rumex	genus	Rumex	3618	['Rumex obtusifolius', 'Rumex sibiricus', 'Rumex longifolius', 'Rumex acetosella', 'Rumex pseudonatronatus', 'Rumex confertus', 'Rumex arcticus', 'Rumex alpinus', 'Rumex maritimus', 'Rumex thyrsiflorus', 'Rumex acetosa', 'Rumex crispus', 'Rumex aquaticus', 'Rumex graminifolius']	Rumex nivalis	Forb	ctcctcatttccaaaaggaagaataaaaaag			6	a
subset:20990	282	8	281	7	0.996454	0.875	1	24945	Haloragaceae	24952	Myriophyllum	species	Myriophyllum sibiricum	24953	['Myriophyllum sibiricum']	1	24945	Haloragaceae	24952	Myriophyllum	genus	Myriophyllum	24952	[]	1	24945	Haloragaceae	24952	Myriophyllum	species	Myriophyllum spicatum	208873	['Myriophyllum spicatum']	1	24945	Haloragaceae	24952	Myriophyllum	genus	Myriophyllum	24952	['Myriophyllum sibiricum', 'Myriophyllum spicatum']	Myriophyllum spicatum	Contaminant	atcccgttttctgaaataaaaatcaaacacaagggttcaaaaaacgaaaataaaaaaagaag			5	a
subset:21333	189	81	112	22	0.592593	0.271605	1	4609	Cyperaceae	13398	Carex	genus	Carex	13398	[]	1	4609	Cyperaceae	13398	Carex	species	Carex breviculmis	291501	['Carex breviculmis']	1	4609	Cyperaceae	13398	Carex	species	Carex caryophyllea	502401	['Carex caryophyllea']	0.975904	4609	Cyperaceae	13398	Carex	genus	Carex	13398	[]	Carex caryophyllea	Graminoid	atcttctttattgagaaaaagaaatatataaaatatttcttatttcagataagaaataatatttttttttatctaatattaaa			5	a
subset:22082	532	13	522	5	0.981203	0.384615	1	25996	Elaeagnaceae	36904	Shepherdia	species	Shepherdia canadensis	36905	['Shepherdia canadensis']	1	25996	Elaeagnaceae	NA	NA	family	Elaeagnaceae	25996	[]	0.980769	25996	Elaeagnaceae	48233	Hippophae	species	Hippophae rhamnoides	193516	['Hippophae rhamnoides']	0.980769	25996	Elaeagnaceae	48233	Hippophae	species	Hippophae rhamnoides	193516	['Hippophae rhamnoides']	Elaeagnaceae	Shrub	atccagttttctgattctgaaaacaaacaagggttcagaaagcaatacaaag			NA	NA
subset:22160	1995	20	1987	13	0.99599	0.65	0.730769	NA	NA	NA	NA	no rank	Embryophyta	3193	['Vicia cracca', 'Micranthes foliolosa', 'Arenaria serpyllifolia', 'Lemna trisulca', 'Salicornia dolichostachya', 'Tayloria splachnoides', 'Salicornia rubra']	1	52234	Gonatozygaceae	31315	Genicularia	species	Genicularia spirotaenia	31316	['Genicularia spirotaenia']	0.75	NA	NA	NA	NA	no rank	Mesangiospermae	1437183	[]	0.730769	NA	NA	NA	NA	no rank	Mesangiospermae	1437183	['Vicia cracca', 'Vicia villosa', 'Arenaria serpyllifolia', 'Lemna trisulca', 'Vicia tenuifolia', 'Salicornia procumbens']	Genicularia spirotaenia	Algae	attcttataaatcaaattaaag			NA	NA
subset:22475	12206	1109	4371	174	0.358103	0.156898	1	4210	Asteraceae	122543	Pilosella	genus	Pilosella	122543	['Pilosella cymosa', 'Pilosella officinarum']	1	4210	Asteraceae	NA	NA	family	Asteraceae	4210	[]	1	4210	Asteraceae	NA	NA	subtribe	Hieraciinae	745087	['Andryala integrifolia', 'Hieracium bauhinii', 'Pilosella caespitosa', 'Pilosella alpicola', 'Pilosella officinarum', 'Hieracium peleterianum', 'Hieracium piloselloides']	1	4210	Asteraceae	NA	NA	subtribe	Hieraciinae	745087	['Pilosella cymosa', 'Hieracium macranthum', 'Pilosella officinarum', 'Hieracium peleterianum']	Hieraciinae	Forb	atcacgttttccgaaaacaaaaaaaggttcagaaagcgaaaataaaaaag			7	a
subset:22793	360	42	340	26	0.944444	0.619048	0.608696	NA	NA	NA	NA	no rank	Euphyllophyta	78536	[]	1	13819	Pteridaceae	238821	Cryptogramma	species	Cryptogramma acrostichoides	414624	['Cryptogramma acrostichoides']	1	13819	Pteridaceae	238821	Cryptogramma	species	Cryptogramma crispa	306132	['Cryptogramma crispa']	1	13819	Pteridaceae	238821	Cryptogramma	species	Cryptogramma crispa	306132	['Cryptogramma crispa']	Cryptogramma crispa	Fern	atctcgcaccacctcacggacttttggttgggtcaatagggcga			NA	NA
subset:2331	943	34	933	27	0.989396	0.794118	0.555556	NA	NA	NA	NA	superkingdom	Eukaryota	2759	[]	1	3146	Characeae	13778	Chara	genus	Chara	13778	[]	0.581818	NA	NA	NA	NA	no rank	root	1	[]	0.571429	NA	NA	NA	NA	no rank	root	1	[]	Chara	Algae	gtctgattcgattcagtttaataatcaataaggtattattggagtttca			NA	NA
subset:23383	51546	1937	38928	447	0.755209	0.230769	1	4037	Apiaceae	40958	Pimpinella	species	Pimpinella saxifraga	40959	['Pimpinella saxifraga']	1	4037	Apiaceae	NA	NA	no rank	apioid superclade	241780	[]	1	4037	Apiaceae	40958	Pimpinella	genus	Pimpinella	40958	['Pimpinella peregrina', 'Pimpinella major', 'Pimpinella tragium', 'Pimpinella saxifraga']	1	4037	Apiaceae	40958	Pimpinella	genus	Pimpinella	40958	['Pimpinella major', 'Pimpinella saxifraga']	Pimpinella	Forb	atcctattttccaaaaacaaacaaaggcccagaaggcgaaaaaag			5	a
subset:23603	8523	429	8298	254	0.973601	0.592075	0.964286	3792	Saxifragaceae	3798	Saxifraga	genus	Saxifraga	3798	['Saxifraga paniculata', 'Saxifraga cespitosa']	1	3792	Saxifragaceae	3798	Saxifraga	species	Saxifraga callosa	102717	['Saxifraga callosa']	1	3792	Saxifragaceae	3798	Saxifraga	genus	Saxifraga	3798	['Saxifraga valdensis', 'Saxifraga callosa', 'Saxifraga paniculata']	0.982143	3792	Saxifragaceae	3798	Saxifraga	species	Saxifraga cotyledon	102720	['Saxifraga cotyledon']	Saxifraga	Forb	atcctgttttaagaaagcaaaacacaagggttcagaaaaagtcaaaaaaaaaaaag			5	a
subset:23796	5894	390	5539	197	0.951873	0.505128	1	3700	Brassicaceae	50451	Arabis	species	Arabis alpina	50452	['Arabis alpina']	1	3700	Brassicaceae	NA	NA	tribe	Arabideae	981070	[]	1	3700	Brassicaceae	50451	Arabis	genus	Arabis	50451	['Arabis alpina', 'Arabis caerulea']	1	3700	Brassicaceae	50451	Arabis	genus	Arabis	50451	['Arabis alpina', 'Arabis caucasica']	Arabis	Forb	atcctggtttacgcgaacaaaccagagtttagaaagcgagaaaagagg	Merged with subset:180405, subset:88840, subset:85068		NA	NA
subset:23943	9654	1151	9015	692	0.93381	0.601216	0.980769	24921	Violaceae	13757	Viola	genus	Viola	13757	['Viola biflora', 'Viola adunca', 'Viola mirabilis']	1	24921	Violaceae	13757	Viola	species	Viola brevistipulata	316469	['Viola brevistipulata']	1	24921	Violaceae	13757	Viola	species	Viola biflora	214529	['Viola biflora']	1	24921	Violaceae	13757	Viola	species	Viola biflora	214529	['Viola biflora']	Viola biflora	Forb	atccggttttttgaaattaaaaaaaaagtttatatagacagaataaaaaag			6	t
subset:24130	824	41	810	31	0.98301	0.756098	1	4479	Poaceae	15644	Melica	species	Melica nutans	860324	['Melica nutans']	1	4479	Poaceae	15644	Melica	species	Melica nutans	860324	['Melica nutans']	1	4479	Poaceae	15644	Melica	species	Melica nutans	860324	['Melica nutans']	1	4479	Poaceae	15644	Melica	species	Melica nutans	860324	['Melica nutans']	Melica nutans	Graminoid	atccttgttttgagaaaacaagtggttctggaactagaatccaaaggaaaag			NA	NA
subset:24144	214839	974	214323	693	0.9979	0.711499	1	16362	Potamogetonaceae	13228	Potamogeton	genus	Potamogeton	13228	['Potamogeton berchtoldii', 'Potamogeton obtusifolius', 'Potamogeton illinoensis', 'Potamogeton pusillus', 'Potamogeton zosteriformis', 'Potamogeton trichoides']	1	16362	Potamogetonaceae	13228	Potamogeton	genus	Potamogeton	13228	[]	1	16362	Potamogetonaceae	13228	Potamogeton	genus	Potamogeton	13228	['Potamogeton friesii', 'Potamogeton pusillus']	0.988372	16362	Potamogetonaceae	13228	Potamogeton	genus	Potamogeton	13228	['Potamogeton berchtoldii', 'Potamogeton friesii', 'Potamogeton obtusifolius', 'Potamogeton natans', 'Potamogeton gramineus', 'Potamogeton perfoliatus']	Potamogeton	Aquatic	atccctgttttgagaaaaaagggtttattttctctatttcgaattttctattatatagaaattcgaaaataagaatttaaaaaagg	Merged with subset:27352		6	a
subset:24768	7691	189	7514	133	0.977815	0.703704	0.980392	3803	Fabaceae	3898	Trifolium	species	Trifolium lupinaster	74519	['Trifolium lupinaster']	1	3803	Fabaceae	3853	Lathyrus	genus	Lathyrus	3853	[]	0.980392	3803	Fabaceae	NA	NA	no rank	IRL clade	2233839	[]	0.980392	3803	Fabaceae	NA	NA	tribe	Fabeae	163743	['Pisum sativum', 'Vicia sativa']	Lathyrus	Forb	atccttctttccgaaaacaaataaaagttcagaaagtgaaaatcaaaaaag	Merged with subset:191246		6	a
subset:24816	7102	144	7050	107	0.992678	0.743056	1	3568	Caryophyllaceae	3579	Cerastium	species	Cerastium cerastoides	271580	['Cerastium cerastoides']	1	3568	Caryophyllaceae	3579	Cerastium	species	Cerastium cerastoides	271580	['Cerastium cerastoides']	1	3568	Caryophyllaceae	3579	Cerastium	species	Cerastium cerastoides	271580	['Cerastium cerastoides']	1	3568	Caryophyllaceae	3579	Cerastium	species	Cerastium cerastoides	271580	['Cerastium cerastoides']	Cerastium cerastoides	Forb	ctccttaatagtctcctaaaaaaaacggattcaaaaagaataaaaaag			8	a
subset:25219	55559	1353	54888	1032	0.99402	0.81891	1	3781	Crassulaceae	202994	Rhodiola	species	Rhodiola rosea	203015	['Rhodiola rosea']	1	3781	Crassulaceae	202994	Rhodiola	genus	Rhodiola	202994	[]	1	3781	Crassulaceae	202994	Rhodiola	species	Rhodiola rosea	203015	['Rhodiola rosea']	1	3781	Crassulaceae	202994	Rhodiola	genus	Rhodiola	202994	['Rhodiola quadrifida', 'Rhodiola rosea']	Rhodiola rosea	Forb	atcttcttttccgaaaccaaacccaaatacaggggttcaaaaagcgcgaataaaaaag	Merged with subset:142878, subset:38199, subset:126804, subset:49396, subset:178751		5	a
subset:25229	362274	3138	356165	2083	0.99882	0.894624	1	3615	Polygonaceae	137670	Bistorta	species	Bistorta vivipara	371026	['Bistorta vivipara']	1	3615	Polygonaceae	NA	NA	subfamily	Polygonoideae	1110380	[]	1	3615	Polygonaceae	NA	NA	tribe	Persicarieae	1110384	['Bistorta vivipara', 'Persicaria orientalis']	1	3615	Polygonaceae	137670	Bistorta	species	Bistorta vivipara	371026	['Bistorta vivipara']	Bistorta vivipara	Forb	ctcctgctttccaaaaaggaagaataaaaaag	Merged with subset:89176, subset:148237, subset:99253, subset:158278		5	a
subset:25308	69861	280	69767	209	0.998654	0.746429	1	NA	NA	NA	NA	class	Bryopsida	3214	['Amphidium lapponicum', 'Kiaeria starkei', 'Kiaeria blyttii']	1	61530	Rhabdoweisiaceae	NA	NA	family	Rhabdoweisiaceae	61530	[]	0.681818	NA	NA	NA	NA	no rank	Mesangiospermae	1437183	[]	0.64	NA	NA	NA	NA	no rank	Tracheophyta	58023	[]	Rhabdoweisiaceae	Moss	attttatattttgaaaataa			NA	NA
subset:2559	89	35	61	10	0.685393	0.285714	1	84224	Leskeaceae	324256	Pseudoleskea	species	Pseudoleskea radicosa	208777	['Pseudoleskea radicosa']	1	84224	Leskeaceae	324256	Pseudoleskea	species	Pseudoleskea patens	208983	['Pseudoleskea patens']	0.68	NA	NA	NA	NA	no rank	Mesangiospermae	1437183	[]	0.666667	NA	NA	NA	NA	no rank	Spermatophyta	58024	[]	Pseudoleskea radicosa	Moss	atcttatttcgcgtgaaaataa			NA	NA
subset:25779	103	10	95	5	0.92233	0.5	0.803922	NA	NA	NA	NA	no rank	Mesangiospermae	1437183	[]	1	3803	Fabaceae	3881	Onobrychis	species	Onobrychis montana	47033	['Onobrychis montana']	0.976744	3803	Fabaceae	3881	Onobrychis	genus	Onobrychis	3881	['Onobrychis arenaria', 'Onobrychis montana', 'Onobrychis viciifolia', 'Onobrychis supina']	0.803922	NA	NA	NA	NA	no rank	Mesangiospermae	1437183	[]	Onobrychis	Forb	atcctgaaacaaaaaaaagttcagaaagtgaaaataaaaaaag			8	a
subset:26205	561	15	555	12	0.990079	0.8	1	3781	Crassulaceae	91095	Hylotelephium	species	Hylotelephium telephium	91097	['Hylotelephium telephium']	1	3781	Crassulaceae	NA	NA	family	Crassulaceae	3781	[]	1	3781	Crassulaceae	NA	NA	family	Crassulaceae	3781	['Hylotelephium telephium', 'Sedum maximum']	0.948276	3781	Crassulaceae	NA	NA	family	Crassulaceae	3781	['Sedum forsterianum', 'Rhodiola quadrifida', 'Rhodiola rosea']	Crassulaceae	Forb	atcttcttttctgaaatcaaacccaaatacaggggttcaaaaagcgagaataaaaaag	Merged with subset:183199		5	a
subset:26610	1348	288	542	16	0.402077	0.0555556	0.980392	4210	Asteraceae	NA	NA	tribe	Anthemideae	102810	[]	1	4210	Asteraceae	99069	Leucanthemella	species	Leucanthemella linearis	466072	['Leucanthemella linearis']	0.980392	4210	Asteraceae	NA	NA	subfamily	Asteroideae	102804	[]	0.980392	4210	Asteraceae	NA	NA	tribe	Anthemideae	102810	[]	Asteroideae	Forb	atcacgttttccgaaaacaaacaaaggttcaaaaagcgaaaagaaaaaaaa			5	a
subset:26619	504	38	475	25	0.964657	0.657895	0.907692	3608	Rhamnaceae	106676	Frangula	species	Frangula alnus	106677	['Frangula alnus']	1	3608	Rhamnaceae	NA	NA	tribe	Rhamneae	325289	[]	1	3608	Rhamnaceae	1948872	Oreoherzogia	genus	Oreoherzogia	1948872	['Oreoherzogia alpina', 'Oreoherzogia fallax', 'Oreoherzogia pumila']	0.907692	3608	Rhamnaceae	106676	Frangula	species	Frangula alnus	106677	['Frangula alnus']	Oreoherzogia	Shrub	atcctgttttctgaaaacaaacaaaggttcagaaagcgataataaaaaaggatagatagg	Merged with subset:28476		6	a
subset:26644	793	16	778	9	0.98892	0.5625	0.942857	3568	Caryophyllaceae	169226	Moehringia	genus	Moehringia	169226	['Moehringia lateriflora', 'Moehringia macrophylla']	0.942857	3568	Caryophyllaceae	169226	Moehringia	species	Moehringia lateriflora	410645	['Moehringia lateriflora']	1	3568	Caryophyllaceae	169226	Moehringia	genus	Moehringia	169226	['Moehringia concarenae', 'Moehringia dielsiana', 'Moehringia muscosa', 'Moehringia intermedia', 'Moehringia bavarica']	0.942857	3568	Caryophyllaceae	169226	Moehringia	species	Moehringia lateriflora	410645	['Moehringia lateriflora']	Moehringia	Forb	ctccttttgtctcctttttcaaaagaaaaaaaaag	Merged with subset:94709		5	t
subset:26714	248	4	248	4	1	1	0.946429	3803	Fabaceae	NA	NA	no rank	IRL clade	2233839	['Lathyrus vernus', 'Vicia americana', 'Vicia sylvatica', 'Lathyrus palustris', 'Caragana jubata', 'Lathyrus pratensis', 'Lathyrus japonicus']	1	3803	Fabaceae	3904	Vicia	species	Vicia ervilia	154498	['Vicia ervilia']	0.963636	3803	Fabaceae	NA	NA	no rank	IRL clade	2233839	[]	0.946429	3803	Fabaceae	NA	NA	no rank	IRL clade	2233839	['Lathyrus vernus', 'Lathyrus niger', 'Melilotus officinalis', 'Caragana arborescens', 'Vicia hirsuta', 'Medicago sativa', 'Lathyrus linifolius', 'Vicia dumetorum', 'Vicia sylvatica', 'Medicago lupulina', 'Lathyrus palustris', 'Vicia tetrasperma', 'Lathyrus japonicus']	Vicia ervilia	Forb	atccttctttccgaaaagaaacaaataaaagttcagaaagtgaaaatacaaaaag	Merged with subset:191247		5	a
subset:27242	478	103	348	34	0.775194	0.330097	1	37421	Brachytheciaceae	347873	Sciuro-hypnum	genus	Sciuro-hypnum	347873	['Sciuro-hypnum starkei', 'Sciuro-hypnum reflexum']	1	NA	NA	NA	NA	order	Hypnales	13798	[]	0.64	NA	NA	NA	NA	no rank	Tracheophyta	58023	[]	0.64	NA	NA	NA	NA	no rank	Tracheophyta	58023	[]	Sciuro-hypnum	Moss	atgttatttcgtttgaaaatga	Merged with subset:18314		NA	NA
subset:27270	526	61	472	23	0.897338	0.377049	0.978723	4196	Lentibulariaceae	4197	Pinguicula	species	Pinguicula algida	669778	['Pinguicula algida']	0.978723	4196	Lentibulariaceae	4197	Pinguicula	species	Pinguicula algida	669778	['Pinguicula algida']	1	4196	Lentibulariaceae	4197	Pinguicula	species	Pinguicula alpina	192263	['Pinguicula alpina']	1	4196	Lentibulariaceae	4197	Pinguicula	species	Pinguicula alpina	192263	['Pinguicula alpina']	Pinguicula alpina	Forb	atcctgttttctcaaaagaaaggttccgaaaacgaaaaaaaaaatag			10	a
subset:27429	1446	87	1404	57	0.970954	0.655172	1	4335	Primulaceae	49647	Primula	genus	Primula	49647	['Primula incana', 'Primula laurentiana', 'Primula mistassinica', 'Primula stricta', 'Primula egaliksensis', 'Primula anvilensis']	1	4335	Primulaceae	49647	Primula	genus	Primula	49647	[]	1	4335	Primulaceae	49647	Primula	genus	Primula	49647	['Primula halleri', 'Primula farinosa']	1	4335	Primulaceae	49647	Primula	genus	Primula	49647	['Primula stricta', 'Primula egaliksensis', 'Primula scandinavica']	Primula	Forb	atcctctttttagaaaacaaagatgaaaggaaaggggg			5	t
subset:27459	4861	105	4721	20	0.971199	0.190476	1	156152	Plantaginaceae	223166	Littorella	species	Littorella uniflora	223169	['Littorella uniflora']	1	156152	Plantaginaceae	NA	NA	tribe	Plantagineae	216794	[]	1	156152	Plantaginaceae	223166	Littorella	species	Littorella uniflora	223169	['Littorella uniflora']	0.952381	156152	Plantaginaceae	NA	NA	family	Plantaginaceae	156152	['Globularia vulgaris', 'Linaria vulgaris', 'Hippuris tetraphylla', 'Hippuris x lanceolata', 'Kickxia elatine', 'Hippuris vulgaris', 'Chaenorhinum minus']	Littorella uniflora	Aquatic	atcctgtcttctcaaaataaaggttcagaaagcgaaaaagg			5	a
subset:27698	26	9	19	3	0.730769	0.333333	0.952381	4056	Apocynaceae	13338	Apocynum	genus	Apocynum	13338	['Apocynum sibiricum', 'Apocynum androsaemifolium']	1	4056	Apocynaceae	NA	NA	tribe	Asclepiadeae	167488	[]	1	4056	Apocynaceae	63501	Vincetoxicum	genus	Vincetoxicum	63501	['Vincetoxicum hirundinaria', 'Vincetoxicum nigrum']	1	4056	Apocynaceae	63501	Vincetoxicum	genus	Vincetoxicum	63501	['Vincetoxicum hirundinaria', 'Vincetoxicum rossicum']	Vincetoxicum	Forb	atccttttttccacaaacaaaggttcagaaaacgaaaacaag			6	t
subset:27743	37835	519	37637	384	0.994767	0.739884	0.931034	3781	Crassulaceae	NA	NA	family	Crassulaceae	3781	['Hylotelephium telephium', 'Rhodiola rosea']	1	3781	Crassulaceae	NA	NA	family	Crassulaceae	3781	[]	1	3781	Crassulaceae	NA	NA	family	Crassulaceae	3781	['Sempervivum arachnoideum', 'Sempervivum calcareum', 'Sempervivum grandiflorum', 'Sempervivum pittonii', 'Sempervivum wulfenii', 'Sempervivum tectorum', 'Jovibarba globifera', 'Sempervivum montanum']	0.931034	3781	Crassulaceae	NA	NA	family	Crassulaceae	3781	['Sedum forsterianum', 'Rhodiola quadrifida', 'Rhodiola rosea']	Crassulaceae	Forb	atcttcttttccgaaaccaaacccaactacgggggttcaaaaagcgaaaataaaaaag			5	g
subset:28073	3512095	10553	3252148	6213	0.998032	0.941384	1	4210	Asteraceae	NA	NA	family	Asteraceae	4210	[]	1	4210	Asteraceae	NA	NA	family	Asteraceae	4210	[]	1	4210	Asteraceae	NA	NA	family	Asteraceae	4210	[]	1	4210	Asteraceae	NA	NA	family	Asteraceae	4210	[]	Asteraceae	Forb	atcacgttttccgaaaacaaacaaaggttcagaaagcgaaaataaaaaag	Merged with subset:179100, subset:26701, subset:80613, subset:63477, subset:1937, subset:79528, subset:157257, subset:67582, subset:50937, subset:118113, subset:184272, subset:83675, subset:16332, subset:33226, subset:76303, subset:184378, subset:47772, subset:50258, subset:69481, subset:136387, subset:133436, subset:124443, subset:101019, subset:7283, subset:78125, subset:115921, subset:47083, s…		6	a
subset:28628	131	29	114	14	0.870229	0.482759	1	4609	Cyperaceae	13398	Carex	genus	Carex	13398	['Carex myosuroides', 'Carex borealipolaris']	1	4609	Cyperaceae	13398	Carex	genus	Carex	13398	[]	1	4609	Cyperaceae	13398	Carex	species	Carex myosuroides	140873	['Carex myosuroides']	1	4609	Cyperaceae	13398	Carex	genus	Carex	13398	['Carex myosuroides', 'Carex borealipolaris']	Carex myosuroides	Graminoid	atcttctttttgagaaaaagaaatatataaaatatttcttatttcatataagaaatattttatttcttatctaatattaaa			5	t
subset:28647	22	7	15	3	0.681818	0.428571	0.979167	3700	Brassicaceae	87301	Draba	species	Draba pauciflora	311962	['Draba pauciflora']	1	3700	Brassicaceae	87301	Draba	genus	Draba	87301	[]	0.9375	3700	Brassicaceae	NA	NA	family	Brassicaceae	3700	[]	0.979167	3700	Brassicaceae	87301	Draba	genus	Draba	87301	['Draba pauciflora', 'Draba crassifolia']	Draba	Forb	atcctggtttacgcaaaccaaccagagtgtagaaagcgagaaagaagg			NA	NA
subset:29100	80	32	27	5	0.3375	0.15625	1	NA	NA	NA	NA	subclass	Dicranidae	114657	['Racomitrium lanuginosum', 'Saelania glaucescens']	1	NA	NA	NA	NA	subclass	Dicranidae	114657	[]	0.714286	NA	NA	NA	NA	no rank	Mesangiospermae	1437183	[]	0.714286	NA	NA	NA	NA	no rank	Mesangiospermae	1437183	[]	Dicranidae	Moss	atcttattttaaaaataa			5	a
subset:29296	186895	1059	185791	927	0.999021	0.875354	1	3440	Ranunculaceae	3445	Ranunculus	genus	Ranunculus	3445	['Ranunculus aquatilis', 'Ranunculus peltatus', 'Ranunculus eradicatus']	1	3440	Ranunculaceae	3445	Ranunculus	genus	Ranunculus	3445	[]	1	3440	Ranunculaceae	3445	Ranunculus	genus	Ranunculus	3445	['Ranunculus aquatilis', 'Ranunculus fluitans', 'Ranunculus peltatus', 'Ranunculus penicillatus', 'Ranunculus trichophyllus', 'Ranunculus rionii']	1	3440	Ranunculaceae	3445	Ranunculus	genus	Ranunculus	3445	['Ranunculus confervoides', 'Ranunculus peltatus', 'Ranunculus trichophyllus']	Ranunculus	Forb	atcctgctttcagaaaacaaaaagggggggttcagaaagaaaaaaagg	Merged with subset:171374		5	a
subset:29309	16270	863	15947	629	0.980148	0.728853	0.911111	4335	Primulaceae	NA	NA	family	Primulaceae	4335	['Lysimachia thyrsiflora', 'Lysimachia vulgaris', 'Primula frigida', 'Androsace chamaejasme', 'Douglasia arctica', 'Primula matthioli', 'Douglasia ochotensis', 'Androsace filiformis']	1	4335	Primulaceae	NA	NA	family	Primulaceae	4335	[]	1	4335	Primulaceae	49647	Primula	genus	Primula	49647	['Primula elatior', 'Primula veris']	1	4335	Primulaceae	49647	Primula	genus	Primula	49647	['Primula elatior', 'Primula veris']	Primula	Forb	atcctctttttagaaaacaaaggttaaaggaaaagaaaagggg			5	t
subset:2934	108	26	88	10	0.814815	0.384615	0.588235	NA	NA	NA	NA	superkingdom	Eukaryota	2759	[]	1	1656248	Chromochloridaceae	1399958	Chromochloris	species	Chromochloris zofingiensis	31302	['Chromochloris zofingiensis']	0.545455	NA	NA	NA	NA	no rank	Tracheophyta	58023	[]	0.533333	NA	NA	NA	NA	no rank	Mesangiospermae	1437183	[]	Chromochloris zofingiensis	Algae	attgaaaaaactc			6	a
subset:29430	591	21	582	14	0.984772	0.666667	1	3745	Rosaceae	23204	Potentilla	genus	Potentilla	23204	['Potentilla egedei', 'Potentilla anserina']	1	3745	Rosaceae	23204	Potentilla	genus	Potentilla	23204	[]	1	3745	Rosaceae	23204	Potentilla	species	Potentilla anserina	57926	['Potentilla anserina']	1	3745	Rosaceae	23204	Potentilla	genus	Potentilla	23204	['Potentilla egedei', 'Potentilla anserina']	Potentilla anserina	Forb	atcccgttttctgaaaacaaataagggtttcgtttcagaaagcgagaa			NA	NA
subset:29591	4241	173	4085	96	0.963216	0.554913	0.976744	91896	Orobanchaceae	46036	Castilleja	genus	Castilleja	46036	['Castilleja hyperborea', 'Castilleja raupii', 'Castilleja elegans', 'Castilleja septentrionalis']	1	91896	Orobanchaceae	NA	NA	tribe	Rhinantheae	216772	[]	1	91896	Orobanchaceae	46057	Tozzia	species	Tozzia alpina	46058	['Tozzia alpina']	0.954545	NA	NA	NA	NA	order	Lamiales	4143	['Castilleja unalaschcensis', 'Castilleja hyperborea', 'Castilleja raupii', 'Castilleja caudata', 'Lycopus europaeus']	Tozzia alpina	Forb	atcctgttttctcaaaacaaagattcagaaaacgaaaaaaaag			8	a
subset:29637	19009	459	18765	295	0.988473	0.642702	1	3440	Ranunculaceae	46968	Thalictrum	genus	Thalictrum	46968	['Thalictrum alpinum', 'Thalictrum venulosum', 'Thalictrum minus', 'Thalictrum flavum', 'Thalictrum simplex', 'Thalictrum foetidum', 'Thalictrum sparsiflorum']	1	3440	Ranunculaceae	46968	Thalictrum	genus	Thalictrum	46968	[]	1	3440	Ranunculaceae	46968	Thalictrum	genus	Thalictrum	46968	['Thalictrum alpinum', 'Thalictrum minus', 'Thalictrum lucidum', 'Thalictrum flavum', 'Thalictrum simplex', 'Thalictrum aquilegiifolium', 'Thalictrum foetidum']	1	3440	Ranunculaceae	46968	Thalictrum	genus	Thalictrum	46968	['Thalictrum alpinum', 'Thalictrum minus', 'Thalictrum flavum', 'Thalictrum simplex', 'Thalictrum aquilegiifolium', 'Thalictrum pubescens']	Thalictrum	Forb	atcctggtttcagaaaacaaaaaaggggttcagaaagcaagaatacaaaaagaaaag	Merged with subset:178865, subset:74340, subset:119094, subset:61189		6	a
subset:30155	247	7	247	7	1	1	0.956522	4037	Apiaceae	NA	NA	subfamily	Apioideae	241778	[]	1	4037	Apiaceae	46366	Bupleurum	species	Bupleurum falcatum	46367	['Bupleurum falcatum']	0.978723	4037	Apiaceae	46366	Bupleurum	species	Bupleurum falcatum	46367	['Bupleurum falcatum']	0.956522	4037	Apiaceae	NA	NA	subfamily	Apioideae	241778	[]	Bupleurum falcatum	Forb	atccttttttacaaaaacaaacaaaggcccagaaggtgaaataaag			6	t
subset:30191	55893	768	55315	593	0.995518	0.772135	1	3745	Rosaceae	23204	Potentilla	species	Potentilla erecta	57940	['Potentilla erecta']	1	3745	Rosaceae	NA	NA	family	Rosaceae	3745	[]	1	3745	Rosaceae	23204	Potentilla	genus	Potentilla	23204	['Potentilla indica', 'Potentilla erecta', 'Potentilla reptans']	1	3745	Rosaceae	23204	Potentilla	species	Potentilla erecta	57940	['Potentilla erecta']	Potentilla	Forb	atcccgttttatgaaaacaaacaaaggtttcagaaaccgagaataaataaag	Merged with subset:163077		NA	NA
subset:30396	49420	11	49418	10	0.99996	0.909091	0.903846	NA	NA	NA	NA	no rank	Mesangiospermae	1437183	[]	1	27065	Theaceae	NA	NA	family	Theaceae	27065	[]	0.941176	NA	NA	NA	NA	no rank	asterids	71274	['Diospyros lotus', 'Cornus mas']	0.903846	NA	NA	NA	NA	no rank	Mesangiospermae	1437183	[]	Mesangiospermae	Forb	atcctgtttttctaaaacaaacaaagattccgaaagcgaaaataaaaaaag			5	t
subset:3056	171	16	158	6	0.923977	0.375	0.736842	NA	NA	NA	NA	superkingdom	Eukaryota	2759	[]	1	3070	Oocystaceae	1521697	Neglectella	species	Neglectella solitaria	120749	['Neglectella solitaria']	0.684211	13828	Ophioglossaceae	NA	NA	family	Ophioglossaceae	13828	['Botrypus virginianus', 'Sceptridium multifidum', 'Ophioglossum vulgatum', 'Botrychium simplex', 'Botrychium lunaria']	0.684211	13828	Ophioglossaceae	NA	NA	family	Ophioglossaceae	13828	['Botrychium lanceolatum', 'Ophioglossum vulgatum', 'Sceptridium multifidum', 'Botrychium simplex']	Neglectella solitaria	Algae	atcattatttttagtattt			5	t
subset:3060	323691	1377	320581	475	0.990392	0.344953	1	24579	Menyanthaceae	24581	Menyanthes	species	Menyanthes trifoliata	28525	['Menyanthes trifoliata']	1	24579	Menyanthaceae	NA	NA	family	Menyanthaceae	24579	[]	1	24579	Menyanthaceae	24581	Menyanthes	species	Menyanthes trifoliata	28525	['Menyanthes trifoliata']	1	24579	Menyanthaceae	24581	Menyanthes	species	Menyanthes trifoliata	28525	['Menyanthes trifoliata']	Menyanthes trifoliata	Forb	atcccgttttccgaaaacaaacaaaggttcagaaagcgaaaataaaaaag			6	a
subset:30943	744	103	678	56	0.91129	0.543689	1	3700	Brassicaceae	98034	Smelowskia	genus	Smelowskia	98034	['Smelowskia spathulatifolia', 'Smelowskia porsildii', 'Smelowskia borealis']	1	3700	Brassicaceae	NA	NA	family	Brassicaceae	3700	[]	1	3700	Brassicaceae	NA	NA	family	Brassicaceae	3700	['Hornungia petraea', 'Biscutella laevigata', 'Biscutella valentina', 'Biscutella brevicaulis', 'Biscutella cichoriifolia']	1	3700	Brassicaceae	98034	Smelowskia	species	Smelowskia borealis	225663	['Smelowskia borealis']	Brassicaceae	Forb	atcctgggttacgcgaacaaaccggagtttagaaagcgagaaaaaagg			6	a
subset:31026	46048	751	45856	618	0.99583	0.822903	1	3745	Rosaceae	23170	Filipendula	species	Filipendula ulmaria	57917	['Filipendula ulmaria']	1	3745	Rosaceae	23170	Filipendula	species	Filipendula ulmaria	57917	['Filipendula ulmaria']	1	3745	Rosaceae	23170	Filipendula	species	Filipendula ulmaria	57917	['Filipendula ulmaria']	0.894737	3745	Rosaceae	23170	Filipendula	species	Filipendula vulgaris	32228	['Filipendula vulgaris']	Filipendula ulmaria	Forb	atcccgttttctgaaaacaaacacgggtttcagaaatccagaataaataaagtaaag			NA	NA
subset:31279	596464	2206	586338	1456	0.983023	0.660018	0.98	NA	NA	NA	NA	order	Asterales	4209	[]	1	4210	Asteraceae	673751	Scorzoneroides	genus	Scorzoneroides	673751	[]	1	4210	Asteraceae	673751	Scorzoneroides	genus	Scorzoneroides	673751	['Scorzoneroides helvetica', 'Scorzoneroides montaniformis', 'Scorzoneroides montana']	0.98	NA	NA	NA	NA	order	Asterales	4209	[]	Scorzoneroides	Forb	atcacgttttccgaaaacacacaaaggttcagaaagcgaaaataaaaaag			6	a
subset:31622	42	20	26	4	0.619048	0.2	0.846154	NA	NA	NA	NA	superkingdom	Eukaryota	2759	[]	1	2307035	Harpanthaceae	280811	Harpanthus	species	Harpanthus flotovianus	362810	['Harpanthus flotovianus']	0.555556	NA	NA	NA	NA	no rank	Tracheophyta	58023	[]	0.555556	NA	NA	NA	NA	no rank	Tracheophyta	58023	[]	Harpanthus flotovianus	Liverwort	attttgtaagcaa			NA	NA
subset:31884	32	6	31	5	0.96875	0.833333	0.863636	NA	NA	NA	NA	no rank	Mesangiospermae	1437183	['Thymus oxyodontus', 'Micranthes redofskyi', 'Lamium album', 'Micranthes foliolosa', 'Micranthes hieraciifolia', 'Micranthes nivalis', 'Micranthes ferruginea', 'Lemna trisulca', 'Micranthes stellaris', 'Saxifraga tenuis', 'Thymus serpyllum', 'Thymus praecox']	1	3650	Cucurbitaceae	3655	Cucumis	genus	Cucumis	3655	[]	0.909091	3803	Fabaceae	3904	Vicia	species	Vicia narbonensis	3912	['Vicia narbonensis']	0.863636	NA	NA	NA	NA	no rank	Mesangiospermae	1437183	['Lamium album', 'Micranthes foliolosa', 'Micranthes hieraciifolia', 'Micranthes nivalis', 'Lemna trisulca', 'Micranthes tenuis', 'Micranthes stellaris', 'Origanum vulgare', 'Thymus serpyllum', 'Thymus praecox']	Cucumis	Contaminant	atccttttttccgaaaaaaaag			6	t
subset:33410	17262	582	16720	328	0.968602	0.563574	0.779661	NA	NA	NA	NA	no rank	Mesangiospermae	1437183	[]	1	23672	Sapindaceae	4022	Acer	genus	Acer	4022	[]	1	23672	Sapindaceae	4022	Acer	genus	Acer	4022	['Acer platanoides', 'Acer campestre']	1	23672	Sapindaceae	4022	Acer	species	Acer platanoides	4025	['Acer platanoides']	Acer	Tree	atcctgttttacgagaataaaacaaagcaaacaagggttcagaaagcgagaaaggg			NA	NA
subset:33561	27	4	27	4	1	1	0.928571	39024	Aneuraceae	39025	Riccardia	species	Riccardia latifrons	373806	['Riccardia latifrons']	1	39024	Aneuraceae	39025	Riccardia	genus	Riccardia	39025	[]	0.6	3256	Equisetaceae	3257	Equisetum	genus	Equisetum	3257	['Equisetum fluviatile', 'Equisetum pratense', 'Equisetum palustre', 'Equisetum ramosissimum', 'Equisetum variegatum', 'Equisetum arvense', 'Equisetum telmateia', 'Equisetum hyemale', 'Equisetum sylvaticum']	0.6875	156152	Plantaginaceae	39200	Hippuris	species	Hippuris vulgaris	39321	['Hippuris vulgaris']	Riccardia	Liverwort	atttcaatttttga			5	t
subset:34375	35437	34	35419	25	0.999492	0.735294	0.884615	3792	Saxifragaceae	NA	NA	family	Saxifragaceae	3792	['Micranthes nelsoniana', 'Micranthes reflexa', 'Saxifraga porsildiana', 'Micranthes calycina']	1	3650	Cucurbitaceae	NA	NA	family	Cucurbitaceae	3650	[]	0.96	3650	Cucurbitaceae	3651	Bryonia	species	Bryonia dioica	3652	['Bryonia dioica']	0.851852	3792	Saxifragaceae	759618	Micranthes	genus	Micranthes	759618	['Micranthes nelsoniana', 'Micranthes reflexa']	Cucurbitaceae	Contaminant	atcctttttccgaaaaaaaaaaagg			5	t
subset:34404	4706	538	4160	238	0.883978	0.442379	1	91896	Orobanchaceae	43174	Pedicularis	species	Pedicularis verticillata	65042	['Pedicularis verticillata']	1	91896	Orobanchaceae	43174	Pedicularis	genus	Pedicularis	43174	[]	1	91896	Orobanchaceae	43174	Pedicularis	species	Pedicularis verticillata	65042	['Pedicularis verticillata']	1	91896	Orobanchaceae	43174	Pedicularis	species	Pedicularis verticillata	65042	['Pedicularis verticillata']	Pedicularis verticillata	Forb	atcttcttttttttttcaaaacaaaggttcagaaaacgaaaaaaag			10	t
subset:34412	61055	1234	60642	974	0.993744	0.789303	1	4479	Poaceae	NA	NA	subtribe	Poinae	640628	['Alopecurus pratensis', 'Alopecurus arundinaceus', 'Phleum alpinum']	1	4479	Poaceae	NA	NA	no rank	Poeae Chloroplast Group 2 (Poeae type)	1652081	[]	1	4479	Poaceae	NA	NA	subtribe	Poinae	640628	['Phleum paniculatum', 'Alopecurus pratensis', 'Phleum phleoides', 'Phleum alpinum', 'Phleum arenarium', 'Phleum hirsutum', 'Phleum rhaeticum', 'Phleum pratense']	1	4479	Poaceae	NA	NA	subtribe	Poinae	640628	['Alopecurus pratensis', 'Phleum phleoides', 'Alopecurus arundinaceus', 'Phleum pratense', 'Phleum alpinum']	Poinae	Graminoid	atccgtgttttgagaagggggttctcgaactagaatacaaaggaaaag	Merged with subset:100376		5	g
subset:34479	111	54	42	6	0.378378	0.111111	0.958333	67423	Seligeriaceae	67424	Blindia	species	Blindia acuta	67425	['Blindia acuta']	1	67423	Seligeriaceae	226502	Seligeria	genus	Seligeria	226502	[]	0.714286	NA	NA	NA	NA	no rank	Mesangiospermae	1437183	[]	0.740741	NA	NA	NA	NA	no rank	Mesangiospermae	1437183	[]	Seligeria	Moss	attttatttcaaaaataaaaataa			5	a
subset:34570	24	4	22	3	0.916667	0.75	0.74026	24584	Polemoniaceae	NA	NA	family	Polemoniaceae	24584	['Polemonium acutiflorum', 'Polemonium boreale', 'Polemonium caeruleum', 'Phlox alaskensis', 'Phlox hoodii', 'Collomia linearis']	1	3629	Malvaceae	3633	Gossypium	genus	Gossypium	3633	[]	0.855263	3629	Malvaceae	NA	NA	family	Malvaceae	3629	[]	0.855263	3629	Malvaceae	96479	Malva	species	Malva pusilla	96480	['Malva pusilla']	Malvaceae	Forb	atcctattattttattattttacgaaaataaacatgaacaaaggttcagcaagcgagaataagaaaaaaaggaaag			7	a
subset:34737	2201	245	2042	129	0.92776	0.526531	1	3568	Caryophyllaceae	230723	Sagina	genus	Sagina	230723	['Sagina nivalis', 'Sagina caespitosa', 'Sagina saginoides', 'Sagina procumbens', 'Sagina nodosa']	1	3568	Caryophyllaceae	NA	NA	tribe	Sagineae	1141483	[]	1	3568	Caryophyllaceae	230723	Sagina	genus	Sagina	230723	['Sagina alexandrae', 'Sagina saginoides', 'Sagina procumbens', 'Sagina apetala', 'Sagina nodosa']	1	3568	Caryophyllaceae	230723	Sagina	genus	Sagina	230723	['Sagina procumbens', 'Sagina alexandrae', 'Sagina caespitosa', 'Sagina saginoides', 'Sagina nivalis', 'Sagina nodosa']	Sagina	Forb	ctcctttttttgtctccctttttcaaaagacaaaaaggattcagaaagcaagaataaaacag			7	t
subset:34827	5392	305	5186	162	0.961795	0.531148	1	4609	Cyperaceae	46326	Eriophorum	genus	Eriophorum	46326	['Eriophorum callitrix', 'Eriophorum latifolium', 'Eriophorum brachyantherum', 'Eriophorum angustifolium', 'Eriophorum vaginatum']	1	4609	Cyperaceae	46326	Eriophorum	genus	Eriophorum	46326	[]	1	4609	Cyperaceae	46326	Eriophorum	species	Eriophorum vaginatum	76438	['Eriophorum vaginatum']	1	4609	Cyperaceae	NA	NA	tribe	Scirpeae	986141	['Eriophorum triste', 'Eriophorum callitrix', 'Trichophorum cespitosum', 'Eriophorum angustifolium', 'Eriophorum vaginatum']	Eriophorum vaginatum	Forb	atctttcattttgagaaaatgagagatataaaatatctcttatttattataagaaataaaatatttcttatctaatattaaa			NA	NA
subset:35258	112	31	83	8	0.741071	0.258065	0.737705	NA	NA	NA	NA	no rank	Pentapetalae	1437201	[]	1	1003247	Thesiaceae	50166	Thesium	species	Thesium alpinum	705353	['Thesium alpinum']	1	1003247	Thesiaceae	50166	Thesium	species	Thesium alpinum	705353	['Thesium alpinum']	0.754098	NA	NA	NA	NA	no rank	Mesangiospermae	1437183	[]	Thesium alpinum	Forb	atccggttttacgaaaatgcatgtggtaggggcttatgaaaacgataatcgaataaaaaag			6	a
subset:35673	65870	570	65482	394	0.99411	0.691228	0.98	14101	Juncaceae	13578	Juncus	genus	Juncus	13578	['Juncus tenuis', 'Juncus gerardii', 'Juncus balticus', 'Juncus filiformis', 'Juncus arcticus']	0.98	14101	Juncaceae	13578	Juncus	genus	Juncus	13578	['Juncus parryi', 'Juncus balticus', 'Juncus bufonius', 'Juncus compressus', 'Juncus gerardii', 'Juncus drummondii']	1	14101	Juncaceae	13578	Juncus	species	Juncus jacquinii	511725	['Juncus jacquinii']	0.98	14101	Juncaceae	13578	Juncus	genus	Juncus	13578	['Juncus arcticus', 'Juncus balticus']	Juncus jacquinii	Graminoid	atctttattttgagaaaatttgtttttatagaaaaactcaaatcaaaaaa			5	t
subset:35867	532	118	441	50	0.828947	0.423729	1	3275	Polypodiaceae	38352	Polypodium	species	Polypodium vulgare	58048	['Polypodium vulgare']	1	3275	Polypodiaceae	38352	Polypodium	genus	Polypodium	38352	[]	1	3275	Polypodiaceae	38352	Polypodium	genus	Polypodium	38352	['Polypodium interjectum', 'Polypodium vulgare']	1	3275	Polypodiaceae	38352	Polypodium	species	Polypodium vulgare	58048	['Polypodium vulgare']	Polypodium	Fern	atcttgtattacccaaacaatttgggcgatttaggtga			NA	NA
subset:35922	1528	242	1320	97	0.863874	0.400826	0.954545	NA	NA	NA	NA	order	Hypnales	13798	['Rhynchostegium murale', 'Myurella julacea', 'Buckiella undulata', 'Plagiothecium denticulatum', 'Eurhynchium striatum', 'Plagiothecium laetum', 'Eurhynchium angustirete']	1	37421	Brachytheciaceae	184657	Oxyrrhynchium	species	Oxyrrhynchium hians	184659	['Oxyrrhynchium hians']	0.68	NA	NA	NA	NA	no rank	Mesangiospermae	1437183	[]	0.653846	NA	NA	NA	NA	no rank	Tracheophyta	58023	[]	Oxyrrhynchium hians	Moss	atattatttcgttcaaaaataa			5	a
subset:35948	2753	42	2747	37	0.997821	0.880952	0.87037	4381	Campanulaceae	40568	Campanula	genus	Campanula	40568	['Campanula lasiocarpa', 'Campanula turczaninovii', 'Campanula patula', 'Campanula glomerata', 'Campanula alaskana', 'Campanula rotundifolia']	0.923077	4381	Campanulaceae	NA	NA	family	Campanulaceae	4381	['Campanula spicata', 'Edraianthus graminifolius']	1	4381	Campanulaceae	40568	Campanula	species	Campanula thyrsoides	239427	['Campanula thyrsoides']	0.87037	NA	NA	NA	NA	order	Asterales	4209	['Campanula rapunculoides', 'Campanula lasiocarpa', 'Centaurea triumfettii', 'Campanula glomerata', 'Campanula alaskana', 'Campanula barbata', 'Campanula latifolia', 'Campanula persicifolia', 'Campanula trachelium', 'Jasione montana', 'Campanula uniflora', 'Campanula rotundifolia']	Campanula thyrsoides	Forb	atccggttttctgccagccaataacaaaagccagaaagcgaaaatcaaaaag			5	a
subset:36100	344332	656	338222	614	0.999825	0.935976	1	16362	Potamogetonaceae	246706	Stuckenia	genus	Stuckenia	246706	['Stuckenia filiformis', 'Stuckenia vaginata']	1	16362	Potamogetonaceae	246706	Stuckenia	genus	Stuckenia	246706	[]	0.988372	16362	Potamogetonaceae	NA	NA	family	Potamogetonaceae	16362	['Stuckenia filiformis', 'Potamogeton friesii', 'Stuckenia pectinata', 'Potamogeton pusillus']	1	16362	Potamogetonaceae	246706	Stuckenia	species	Stuckenia vaginata	397093	['Stuckenia vaginata']	Stuckenia	Aquatic	atccctgttttgagaaaaaagggtttattttctatatttcgaattttctattatatagaaattcaaaaataagaatttaaaaaagg	Merged with subset:34921, subset:34653, subset:186667		6	a
subset:36293	262	98	177	34	0.675573	0.346939	0.92	3977	Euphorbiaceae	3990	Euphorbia	section	Euphorbia sect. Esula	1334470	['Euphorbia esula', 'Euphorbia discolor']	1	3977	Euphorbiaceae	3990	Euphorbia	genus	Euphorbia	3990	[]	1	3977	Euphorbiaceae	3990	Euphorbia	genus	Euphorbia	3990	['Euphorbia austriaca', 'Euphorbia villosa', 'Euphorbia dulcis', 'Euphorbia hyberna', 'Euphorbia epithymoides', 'Euphorbia palustris']	1	3977	Euphorbiaceae	3990	Euphorbia	species	Euphorbia palustris	492572	['Euphorbia palustris']	Euphorbia	Forb	atcctgttttccgaaaacaaaaataagtttcataaagacagaaaaaaag			5	a
subset:3633	2075	137	1959	55	0.947779	0.40146	0.948276	3792	Saxifragaceae	3798	Saxifraga	genus	Saxifraga	3798	['Saxifraga eschscholtzii', 'Saxifraga aizoides', 'Saxifraga oppositifolia']	1	3792	Saxifragaceae	3798	Saxifraga	species	Saxifraga moschata	134788	['Saxifraga moschata']	0.982143	3792	Saxifragaceae	3798	Saxifraga	genus	Saxifraga	3798	['Saxifraga cotyledon', 'Saxifraga hostii', 'Saxifraga paniculata', 'Saxifraga diapensioides', 'Saxifraga valdensis', 'Saxifraga callosa', 'Saxifraga cochlearis']	0.982143	3792	Saxifragaceae	3798	Saxifraga	species	Saxifraga adscendens	406025	['Saxifraga adscendens']	Saxifraga	Forb	atcctgttttaagaaagcaaaacacaagggttcagaaaaagaaaaaaaaaaaaaag	Merged with subset:122377		5	a
subset:36405	44359	889	44085	699	0.993823	0.786277	0.823529	NA	NA	NA	NA	no rank	Mesangiospermae	1437183	[]	1	3803	Fabaceae	NA	NA	tribe	Hedysareae	163730	[]	1	3803	Fabaceae	3881	Onobrychis	genus	Onobrychis	3881	['Onobrychis arenaria', 'Onobrychis montana', 'Onobrychis viciifolia', 'Onobrychis supina']	0.823529	NA	NA	NA	NA	no rank	Mesangiospermae	1437183	[]	Onobrychis	Forb	atcctgaaacaaataaaagttcagaaagtgaaaataaaaaaag			7	a
subset:36421	2632	51	2599	25	0.987462	0.490196	0.938776	4004	Linaceae	4005	Linum	genus	Linum	4005	['Linum lewisii', 'Linum komarovii']	1	4004	Linaceae	4005	Linum	genus	Linum	4005	[]	1	4004	Linaceae	4005	Linum	genus	Linum	4005	['Linum bienne', 'Linum narbonense']	0.918367	4004	Linaceae	4005	Linum	species	Linum lewisii	586382	['Linum lewisii']	Linum	Forb	atcctgttttccgaaaacaaaaaagattcataaagacagactaaaacag			6	a
subset:37407	913	72	854	28	0.935378	0.388889	1	3227	Mniaceae	67238	Pohlia	genus	Pohlia	67238	['Pohlia wahlenbergii', 'Pohlia nutans']	1	NA	NA	NA	NA	order	Bryales	3226	[]	0.611111	NA	NA	NA	NA	no rank	Euphyllophyta	78536	['Botrypus virginianus', 'Botrychium simplex', 'Ophioglossum vulgatum', 'Lemna minuta', 'Botrychium lunaria', 'Sceptridium multifidum']	0.611111	NA	NA	NA	NA	no rank	Euphyllophyta	78536	['Botrychium lanceolatum', 'Ophioglossum vulgatum', 'Thuja plicata', 'Sceptridium multifidum', 'Botrychium simplex']	Bryales	Moss	attttattttatttaa			NA	NA
subset:37455	506013	3192	493573	2803	0.998888	0.878133	1	29607	Dryopteridaceae	3287	Dryopteris	genus	Dryopteris	3287	['Dryopteris dilatata', 'Dryopteris cristata', 'Dryopteris carthusiana', 'Dryopteris expansa', 'Dryopteris filix-mas']	1	29607	Dryopteridaceae	3287	Dryopteris	genus	Dryopteris	3287	[]	1	NA	NA	NA	NA	no rank	Euphyllophyta	78536	['Alisma lanceolatum', 'Dryopteris carthusiana', 'Dryopteris villarii', 'Dryopteris remota', 'Dryopteris expansa', 'Dryopteris filix-mas', 'Dryopteris affinis', 'Dryopteris tyrrhena']	1	29607	Dryopteridaceae	3287	Dryopteris	genus	Dryopteris	3287	['Dryopteris filix-mas', 'Dryopteris expansa']	Euphyllophyta	Forb	atcttgtcttactcaaatgaatttcgggcgatgaggcga	Merged with subset:65025, subset:149335, subset:3990, subset:52585, subset:179323, subset:43034, subset:28644, subset:85839, subset:6306, subset:108157		NA	NA
subset:38124	3367	239	3078	123	0.937862	0.514644	0.976744	4136	Lamiaceae	39176	Prunella	species	Prunella vulgaris	39358	['Prunella vulgaris']	1	4136	Lamiaceae	NA	NA	family	Lamiaceae	4136	[]	1	4136	Lamiaceae	21896	Teucrium	genus	Teucrium	21896	['Teucrium pyrenaicum', 'Teucrium polium', 'Teucrium lucidum', 'Teucrium aureum', 'Teucrium flavum', 'Teucrium scordium']	1	4136	Lamiaceae	21896	Teucrium	species	Teucrium scordium	1132410	['Teucrium scordium']	Teucrium	Forb	atcctgttttctcaaaacaaaggttcaaaaaacgaaaaaaggg	Merged with subset:79192, subset:34775		6	a
subset:38401	57414	1395	56373	1033	0.990908	0.740502	0.959184	4200	Caprifoliaceae	19952	Valeriana	genus	Valeriana	19952	['Valeriana capitata', 'Valeriana sambucifolia', 'Valeriana transjenisensis']	1	4200	Caprifoliaceae	19952	Valeriana	genus	Valeriana	19952	[]	1	4200	Caprifoliaceae	19952	Valeriana	genus	Valeriana	19952	['Valeriana tripteris', 'Valeriana supina', 'Valeriana montana']	0.959184	4200	Caprifoliaceae	19952	Valeriana	genus	Valeriana	19952	['Valeriana sitchensis', 'Valeriana sambucifolia']	Valeriana	Forb	atccggtttttgttttccgaaaacaaacaaaggctaaaataaaaaaaag	Merged with subset:171310		5	t
subset:38449	707	72	662	38	0.936351	0.527778	0.966102	3803	Fabaceae	NA	NA	tribe	Galegeae	163728	[]	0.966667	3803	Fabaceae	NA	NA	tribe	Galegeae	163728	['Astragalus oplites', 'Astragalus rhizanthus', 'Astragalus horridus', 'Astragalus submitis']	1	3803	Fabaceae	20400	Astragalus	species	Astragalus alpinus	20403	['Astragalus alpinus']	0.966102	3803	Fabaceae	NA	NA	tribe	Galegeae	163728	['Astragalus norvegicus', 'Oxytropis campestris', 'Astragalus richardsonii', 'Astragalus umbellatus', 'Oxytropis arctobia', 'Astragalus alpinus', 'Oxytropis bryophila', 'Astragalus glycyphyllos', 'Oxytropis huddelsonii', 'Oxytropis lapponica', 'Oxytropis maydelliana']	Astragalus alpinus	Forb	atccttctttccgaaaacaaaaaaataaaagttcagaaagttaaaattaaaaaaaaaag			7	a
subset:38585	56163	730	56010	617	0.997276	0.845205	0.923077	NA	NA	NA	NA	order	Polypodiales	3268	['Dryopteris cristata', 'Oreopteris limbosperma', 'Dryopteris carthusiana', 'Gymnocarpium robertianum', 'Dryopteris dilatata', 'Dryopteris expansa', 'Dryopteris fragrans', 'Thelypteris palustris', 'Gymnocarpium dryopteris', 'Dryopteris filix-mas']	0.948718	NA	NA	NA	NA	order	Polypodiales	3268	['Gymnocarpium dryopteris']	0.923077	NA	NA	NA	NA	no rank	Euphyllophyta	78536	[]	1	1203500	Cystopteridaceae	32111	Cystopteris	species	Cystopteris montana	1133549	['Cystopteris montana']	Cystopteris montana	Fern	atcttttattactcaaatgaatttcgggcgataagacaa			NA	NA
subset:38960	9826	100	9765	51	0.993792	0.51	0.945455	3803	Fabaceae	NA	NA	no rank	IRL clade	2233839	['Lathyrus vernus', 'Vicia americana', 'Vicia multicaulis', 'Vicia sylvatica', 'Lathyrus palustris', 'Caragana jubata', 'Lathyrus pratensis', 'Lathyrus japonicus']	1	3803	Fabaceae	58889	Ononis	genus	Ononis	58889	[]	1	3803	Fabaceae	58889	Ononis	genus	Ononis	58889	['Ononis repens', 'Ononis spinosa']	1	3803	Fabaceae	58889	Ononis	genus	Ononis	58889	['Ononis arvensis', 'Ononis spinosa']	Ononis	Forb	atccttctttccgaaaacaaacaaataaaagttcagaaagttcaaataaaaaaag			7	a
subset:39007	72936	1488	72118	1170	0.995536	0.840173	1	3803	Fabaceae	3898	Trifolium	genus	Trifolium	3898	['Trifolium pratense', 'Trifolium medium']	1	3803	Fabaceae	3898	Trifolium	genus	Trifolium	3898	[]	1	3803	Fabaceae	3898	Trifolium	genus	Trifolium	3898	['Trifolium pratense', 'Trifolium noricum', 'Trifolium incarnatum', 'Trifolium rubens', 'Trifolium alpestre']	1	3803	Fabaceae	3898	Trifolium	genus	Trifolium	3898	['Trifolium pratense', 'Trifolium medium', 'Trifolium alpestre']	Trifolium	Forb	atccttctttctgaaaacaaataaaagttcagaaagttaaaatcaaaaagg	Merged with subset:160724		5	a
subset:39648	200587	1939	191639	1338	0.995739	0.690046	0.979167	4210	Asteraceae	NA	NA	subfamily	Asteroideae	102804	['Antennaria friesiana', 'Bidens radiata', 'Gnaphalium norvegicum', 'Gnaphalium sylvaticum', 'Antennaria monocephala', 'Antennaria pulcherrima', 'Bidens tripartita', 'Gnaphalium supinum', 'Antennaria alpina', 'Antennaria rosea', 'Antennaria villifera', 'Antennaria dioica']	1	4210	Asteraceae	NA	NA	subfamily	Asteroideae	102804	[]	1	4210	Asteraceae	98683	Doronicum	genus	Doronicum	98683	['Doronicum glaciale', 'Doronicum grandiflorum', 'Doronicum cataractarum', 'Doronicum clusii', 'Doronicum columnae']	1	4210	Asteraceae	98683	Doronicum	species	Doronicum pardalianches	118770	['Doronicum pardalianches']	Doronicum	Forb	atcacgttttccgaaaacaaacaaaggttcagaaagcgaaaaaaaag	Merged with subset:39647, subset:176459, subset:100465		8	a
subset:39746	43	15	29	5	0.674419	0.333333	1	65544	Buxbaumiaceae	70127	Buxbaumia	species	Buxbaumia aphylla	70128	['Buxbaumia aphylla']	1	65544	Buxbaumiaceae	70127	Buxbaumia	genus	Buxbaumia	70127	[]	0.642857	3256	Equisetaceae	3257	Equisetum	genus	Equisetum	3257	['Equisetum fluviatile', 'Equisetum pratense', 'Equisetum palustre', 'Equisetum ramosissimum', 'Equisetum hyemale', 'Equisetum arvense', 'Equisetum telmateia', 'Equisetum variegatum', 'Equisetum sylvaticum']	0.642857	3256	Equisetaceae	3257	Equisetum	genus	Equisetum	3257	['Equisetum fluviatile', 'Equisetum pratense', 'Equisetum palustre', 'Equisetum hyemale', 'Equisetum arvense', 'Equisetum telmateia', 'Equisetum scirpoides', 'Equisetum variegatum', 'Equisetum sylvaticum']	Buxbaumia aphylla	Moss	attttatatcata			NA	NA
subset:40452	9655	35	9544	20	0.988503	0.571429	0.888889	3792	Saxifragaceae	NA	NA	family	Saxifragaceae	3792	['Micranthes nelsoniana', 'Micranthes reflexa', 'Saxifraga porsildiana', 'Micranthes calycina']	1	3650	Cucurbitaceae	NA	NA	family	Cucurbitaceae	3650	[]	1	3650	Cucurbitaceae	64231	Sicyos	species	Sicyos angulatus	64232	['Sicyos angulatus']	0.888889	3792	Saxifragaceae	759618	Micranthes	genus	Micranthes	759618	['Micranthes nelsoniana', 'Micranthes reflexa']	Sicyos angulatus	Forb	atcctttttccgaaaacaaaaaaaag			5	t
subset:40630	143993	1701	142059	1367	0.996574	0.803645	1	4479	Poaceae	NA	NA	tribe	Poeae	147387	['Deschampsia anadyrensis', 'Deschampsia sukatschewii', 'Deschampsia cespitosa', 'Deschampsia obensis', 'Calamagrostis lapponica', 'Deschampsia brevifolia']	1	4479	Poaceae	NA	NA	tribe	Poeae	147387	[]	1	4479	Poaceae	15452	Deschampsia	species	Deschampsia cespitosa	37723	['Deschampsia cespitosa']	1	4479	Poaceae	15452	Deschampsia	genus	Deschampsia	15452	['Deschampsia sukatschewii', 'Deschampsia cespitosa', 'Deschampsia brevifolia']	Deschampsia cespitosa	Graminoid	atccatgttttgagaaaacaagggggttctcgaactagaatgcaaaggaaaag	Merged with subset:21326, subset:186189, subset:46205		5	g
subset:40849	16439	464	15840	223	0.970193	0.480603	0.981132	3792	Saxifragaceae	3798	Saxifraga	genus	Saxifraga	3798	['Saxifraga cespitosa', 'Saxifraga paniculata']	1	3792	Saxifragaceae	3798	Saxifraga	genus	Saxifraga	3798	[]	1	3792	Saxifragaceae	3798	Saxifraga	genus	Saxifraga	3798	['Saxifraga seguieri', 'Saxifraga tridactylites', 'Saxifraga androsacea']	0.981132	3792	Saxifragaceae	3798	Saxifraga	species	Saxifraga cespitosa	102718	['Saxifraga cespitosa']	Saxifraga	Forb	atcctgttttaagaaagcaaaacacaagggttcagaaaaagaaaaaaaaaag	Merged with subset:62315, subset:170044		5	a
subset:41464	6448	487	1488	16	0.230769	0.0328542	1	4136	Lamiaceae	53158	Lamium	species	Lamium album	53159	['Lamium album']	1	4136	Lamiaceae	53158	Lamium	genus	Lamium	53158	[]	1	4136	Lamiaceae	53158	Lamium	species	Lamium album	53159	['Lamium album']	1	4136	Lamiaceae	53158	Lamium	species	Lamium album	53159	['Lamium album']	Lamium album	Forb	atcctgttttttcaaaacaaag			6	t
subset:4167	12390	520	1891	74	0.152623	0.142308	1	16362	Potamogetonaceae	13228	Potamogeton	genus	Potamogeton	13228	['Potamogeton foliosus', 'Potamogeton epihydrus', 'Potamogeton friesii', 'Potamogeton pusillus', 'Potamogeton natans', 'Potamogeton rutilus', 'Potamogeton compressus', 'Potamogeton sibiricus', 'Potamogeton trichoides']	1	16362	Potamogetonaceae	13228	Potamogeton	genus	Potamogeton	13228	[]	1	16362	Potamogetonaceae	13228	Potamogeton	genus	Potamogeton	13228	['Potamogeton natans', 'Potamogeton obtusifolius']	1	16362	Potamogetonaceae	13228	Potamogeton	genus	Potamogeton	13228	['Potamogeton natans', 'Potamogeton berchtoldii', 'Potamogeton friesii', 'Potamogeton obtusifolius']	Potamogeton	Aquatic	atccctgttttgagaaaaaagggtttattttctctatttcgaattttctattatatagaaattctaaaataagaatttaaaaaagg			6	a
subset:42423	8115	448	7886	283	0.971781	0.631696	1	4305	Celastraceae	3796	Parnassia	genus	Parnassia	3796	['Parnassia kotzebuei', 'Parnassia palustris']	1	4305	Celastraceae	3796	Parnassia	genus	Parnassia	3796	[]	1	4305	Celastraceae	3796	Parnassia	species	Parnassia palustris	38862	['Parnassia palustris']	1	4305	Celastraceae	3796	Parnassia	genus	Parnassia	3796	['Parnassia kotzebuei', 'Parnassia palustris']	Parnassia palustris	Aquatic	atcctattttccaaaaacaaagaaaggttcagaaactaagaataaaactaaaacaaggg			5	a
subset:42823	5511	208	5393	117	0.978588	0.5625	0.96	26766	Myricaceae	3509	Myrica	species	Myrica gale	29739	['Myrica gale']	1	16714	Juglandaceae	NA	NA	family	Juglandaceae	16714	[]	1	16714	Juglandaceae	16718	Juglans	species	Juglans regia	51240	['Juglans regia']	0.96	26766	Myricaceae	3509	Myrica	species	Myrica gale	29739	['Myrica gale']	Juglans regia	Tree	atcctgttttctaaaaacaaataagggttcataaagcgagaatcaaaaag			5	a
subset:43175	785	217	571	54	0.727389	0.248848	1	3568	Caryophyllaceae	13273	Stellaria	species	Stellaria nemorum	325516	['Stellaria nemorum']	1	3568	Caryophyllaceae	13273	Stellaria	species	Stellaria nemorum	325516	['Stellaria nemorum']	1	3568	Caryophyllaceae	13273	Stellaria	species	Stellaria nemorum	325516	['Stellaria nemorum']	1	3568	Caryophyllaceae	13273	Stellaria	species	Stellaria nemorum	325516	['Stellaria nemorum']	Stellaria nemorum	Forb	ctccttaattgtctcctaaaaaaaaaaacggattcaaaaagcaagaataaaaaag			11	a
subset:43195	4637	544	4301	316	0.927539	0.580882	0.987805	4609	Cyperaceae	13398	Carex	genus	Carex	13398	[]	0.987805	4609	Cyperaceae	13398	Carex	genus	Carex	13398	[]	1	4609	Cyperaceae	13398	Carex	genus	Carex	13398	['Carex ferruginea', 'Carex capillaris']	0.987805	4609	Cyperaceae	13398	Carex	genus	Carex	13398	[]	Carex	Graminoid	atcttctttttgagaaaaagaaatataaaaaatatttcttatttcagataagaaataatattttttcttatctaatattaaa			5	t
subset:43263	72643	1381	72339	1166	0.995815	0.844316	1	156152	Plantaginaceae	4173	Veronica	species	Veronica serpyllifolia	164258	['Veronica serpyllifolia']	1	156152	Plantaginaceae	4173	Veronica	subgenus	Veronica subgen. Beccabunga	1461652	[]	1	156152	Plantaginaceae	4173	Veronica	species	Veronica serpyllifolia	164258	['Veronica serpyllifolia']	1	156152	Plantaginaceae	4173	Veronica	subgenus	Veronica subgen. Beccabunga	1461652	['Veronica serpyllifolia', 'Veronica gentianoides']	Veronica serpyllifolia	Forb	atcctgtcttctaaaaacaaagatccagaaagtgaaaaagggg			5	a
subset:43366	19302	377	19150	269	0.992125	0.713528	1	3615	Polygonaceae	46786	Polygonum	genus	Polygonum	46786	['Polygonum aviculare', 'Polygonum humifusum']	1	3615	Polygonaceae	46786	Polygonum	genus	Polygonum	46786	[]	1	3615	Polygonaceae	46786	Polygonum	genus	Polygonum	46786	['Polygonum arenastrum', 'Polygonum aviculare', 'Polygonum bellardii']	1	3615	Polygonaceae	46786	Polygonum	genus	Polygonum	46786	['Polygonum norvegicum', 'Polygonum aviculare']	Polygonum	Forb	ctccttctttccaaaaggaagaaaaag			5	a
subset:43748	710	138	594	57	0.83662	0.413043	0.931818	4136	Lamiaceae	NA	NA	tribe	Mentheae	216718	['Dracocephalum ruyschiana', 'Dracocephalum parviflorum', 'Prunella vulgaris']	1	4136	Lamiaceae	182371	Clinopodium	genus	Clinopodium	182371	[]	1	4136	Lamiaceae	182371	Clinopodium	subspecies	Clinopodium vulgare subsp. vulgare	1211451	['Clinopodium vulgare']	0.931818	NA	NA	NA	NA	order	Lamiales	4143	['Dracocephalum ruyschiana', 'Lycopus europaeus', 'Thymus pulegioides', 'Castilleja unalaschcensis', 'Clinopodium acinos', 'Mentha arvensis', 'Mentha aquatica', 'Castilleja hyperborea', 'Teucrium scordium', 'Castilleja raupii', 'Hyssopus officinalis', 'Prunella vulgaris']	Clinopodium vulgare subsp. vulgare	Forb	atcctgttttctcaaaacaaaagtttcaaaaaacgaaaaaag			6	a
subset:4384	4123	75	4078	48	0.989086	0.64	0.6	NA	NA	NA	NA	superkingdom	Eukaryota	2759	[]	1	31314	Desmidiaceae	31317	Staurastrum	species	Staurastrum punctulatum	102822	['Staurastrum punctulatum']	0.555556	NA	NA	NA	NA	no rank	Tracheophyta	58023	[]	0.541667	NA	NA	NA	NA	no rank	Tracheophyta	58023	[]	Staurastrum punctulatum	Algae	atcctaaaacttttaagtttttag			5	t
subset:43914	117008	1515	108558	828	0.927783	0.546535	0.98	4210	Asteraceae	NA	NA	family	Asteraceae	4210	[]	1	4210	Asteraceae	673751	Scorzoneroides	genus	Scorzoneroides	673751	[]	1	4210	Asteraceae	673751	Scorzoneroides	species	Scorzoneroides autumnalis	212686	['Scorzoneroides autumnalis']	1	4210	Asteraceae	673751	Scorzoneroides	species	Scorzoneroides autumnalis	212686	['Scorzoneroides autumnalis']	Scorzoneroides autumnalis	Forb	atcacgttttccgaaaacacacaaaggttcagaaagcgaaaatcaaaaag			5	a
subset:43973	1214	157	1077	64	0.88715	0.407643	0.92	4381	Campanulaceae	40568	Campanula	genus	Campanula	40568	['Campanula lasiocarpa', 'Campanula turczaninovii', 'Campanula patula', 'Campanula glomerata', 'Campanula alaskana', 'Campanula rotundifolia']	1	4381	Campanulaceae	239467	Phyteuma	genus	Phyteuma	239467	[]	1	4381	Campanulaceae	239467	Phyteuma	genus	Phyteuma	239467	['Phyteuma scorzonerifolium', 'Phyteuma betonicifolium']	0.978723	4381	Campanulaceae	239467	Phyteuma	species	Phyteuma spicatum	239469	['Phyteuma spicatum']	Phyteuma	Forb	atccggttttctgacaataacaagttcagaaagcgaaaataaaaaag			6	a
subset:44057	5106	147	4930	59	0.965531	0.401361	0.979167	4037	Apiaceae	40886	Anthriscus	species	Anthriscus sylvestris	48027	['Anthriscus sylvestris']	0.979167	4037	Apiaceae	NA	NA	subfamily	Apioideae	241778	['Pternopetalum trichomanifolium']	1	4037	Apiaceae	40906	Scandix	species	Scandix stellata	109145	['Scandix stellata']	0.979167	4037	Apiaceae	NA	NA	subfamily	Apioideae	241778	['Carum carvi', 'Anthriscus sylvestris']	Scandix stellata	Forb	atcctatttttttccaaaaacaaacaaaggcccagaaggtgaaaaaag			7	t
subset:44336	14522	335	14115	187	0.971974	0.558209	1	4381	Campanulaceae	40568	Campanula	species	Campanula glomerata	82281	['Campanula glomerata']	1	4381	Campanulaceae	NA	NA	family	Campanulaceae	4381	[]	1	4381	Campanulaceae	40568	Campanula	genus	Campanula	40568	['Campanula alpestris', 'Campanula barbata', 'Campanula glomerata', 'Campanula latifolia', 'Campanula cervicaria', 'Campanula petraea', 'Campanula medium', 'Campanula alpina', 'Campanula trachelium']	1	4381	Campanulaceae	40568	Campanula	genus	Campanula	40568	['Campanula glomerata', 'Campanula latifolia', 'Campanula trachelium', 'Campanula barbata']	Campanula	Forb	atccggttttctgccaataacaaaaggttcagaaagcgaaaatcaaaaag			5	a
subset:44363	505	33	483	18	0.956436	0.545455	1	3803	Fabaceae	20802	Oxytropis	species	Oxytropis deflexa	20804	['Oxytropis deflexa']	1	3803	Fabaceae	20802	Oxytropis	genus	Oxytropis	20802	[]	1	3803	Fabaceae	20802	Oxytropis	genus	Oxytropis	20802	['Oxytropis jacquinii', 'Oxytropis amethystea', 'Oxytropis pilosa', 'Oxytropis carinthiaca', 'Oxytropis helvetica', 'Oxytropis lapponica', 'Oxytropis neglecta']	1	3803	Fabaceae	20802	Oxytropis	species	Oxytropis lapponica	1533246	['Oxytropis lapponica']	Oxytropis	Forb	atcctgctttccgaaaacaaaaaaataaaagttcagaaagttaaaattaaacaaataaag			7	a
subset:45120	23377	861	21988	522	0.977317	0.606272	1	91896	Orobanchaceae	46059	Rhinanthus	genus	Rhinanthus	46059	['Rhinanthus angustifolius', 'Rhinanthus minor']	1	91896	Orobanchaceae	46059	Rhinanthus	genus	Rhinanthus	46059	[]	1	91896	Orobanchaceae	46059	Rhinanthus	genus	Rhinanthus	46059	['Rhinanthus angustifolius', 'Rhinanthus glacialis', 'Rhinanthus minor', 'Rhinanthus mediterraneus']	1	91896	Orobanchaceae	46059	Rhinanthus	genus	Rhinanthus	46059	['Rhinanthus alectorolophus', 'Rhinanthus serotinus', 'Rhinanthus minor']	Rhinanthus	Forb	atcctgttttcttaaaacaaagattcagaaaacgaaaaaaaaagg	Merged with subset:73348, subset:92587, subset:53878		9	a
subset:45181	654426	828	654205	672	0.999662	0.811594	0.75	NA	NA	NA	NA	no rank	Mesangiospermae	1437183	[]	1	69450	Cistaceae	69453	Helianthemum	species	Helianthemum canum	473044	['Helianthemum canum']	1	69450	Cistaceae	69453	Helianthemum	genus	Helianthemum	69453	['Helianthemum oelandicum', 'Helianthemum canum', 'Helianthemum alpestre']	0.925	69450	Cistaceae	69453	Helianthemum	species	Helianthemum nummularium	478958	['Helianthemum nummularium']	Helianthemum	Shrub	atcctgttttacgagcagttcaaaaagcaataaaaaatag			5	a
subset:45505	11044	266	10972	217	0.993481	0.815789	1	3977	Euphorbiaceae	3990	Euphorbia	section	Euphorbia sect. Esula	1334470	['Euphorbia esula', 'Euphorbia discolor']	1	3977	Euphorbiaceae	3990	Euphorbia	subgenus	Euphorbia subgen. Esula	1334278	[]	1	3977	Euphorbiaceae	3990	Euphorbia	section	Euphorbia sect. Esula	1334470	['Euphorbia esula', 'Euphorbia variabilis', 'Euphorbia cyparissias', 'Euphorbia virgata']	1	3977	Euphorbiaceae	3990	Euphorbia	section	Euphorbia sect. Esula	1334470	['Euphorbia esula', 'Euphorbia cyparissias']	Euphorbia sect. Esula	Forb	atcctagtttccgaaaacaaaaaaagttccataaagacagaaaaaaag			7	a
subset:45508	73	14	65	7	0.890411	0.5	0.866667	3568	Caryophyllaceae	NA	NA	family	Caryophyllaceae	3568	['Sabulina verna', 'Minuartia stricta', 'Sagina procumbens', 'Sagina caespitosa', 'Sagina saginoides', 'Sagina nivalis', 'Sabulina rubella', 'Minuartia dawsonensis', 'Sabulina elegans', 'Sabulina rossii', 'Sagina nodosa']	0.881356	3568	Caryophyllaceae	NA	NA	family	Caryophyllaceae	3568	['Colobanthus muscoides', 'Colobanthus apetalus', 'Gypsophila repens', 'Minuartia dawsonensis', 'Gypsophila vaccaria', 'Sabulina rossii', 'Heliosperma pudibundum']	1	3568	Caryophyllaceae	258339	Minuartia	genus	Minuartia	258339	['Minuartia glomerata', 'Minuartia setacea', 'Minuartia recurva', 'Minuartia rostrata', 'Minuartia rubra']	0.854839	3568	Caryophyllaceae	NA	NA	family	Caryophyllaceae	3568	['Sagina procumbens', 'Sagina alexandrae', 'Sagina caespitosa', 'Sagina saginoides', 'Sagina maritima', 'Sagina nivalis', 'Sagina nodosa', 'Sabulina elegans', 'Sabulina rossii', 'Minuartia stricta', 'Sabulina rubella']	Minuartia	Forb	ctccttttgtctccctttttcaaaagaaaaaaaggattcagaaagcaagaaaag			5	t
subset:45719	1867	90	1777	42	0.951794	0.466667	1	4479	Poaceae	NA	NA	subtribe	Aveninae	640623	['Graphephorum melicoides', 'Koeleria macrantha', 'Koeleria pyramidata', 'Trisetum spicatum', 'Trisetum subalpestre', 'Sphenopholis intermedia', 'Koeleria asiatica', 'Koeleria glauca']	1	4479	Poaceae	NA	NA	family	Poaceae	4479	[]	1	4479	Poaceae	NA	NA	subtribe	Aveninae	640623	['Gaudinia fragilis', 'Trisetum argenteum', 'Koeleria hirsuta', 'Trisetum spicatum', 'Acrospelion distichophyllum', 'Koeleria macrantha', 'Koeleria vallesiana', 'Rostraria cristata', 'Trisetum flavescens']	1	4479	Poaceae	NA	NA	subtribe	Aveninae	640623	['Trisetum cernuum', 'Koeleria asiatica', 'Trisetum spicatum']	Aveninae	Graminoid	atccgtgttttgagaaaaccaggaggttctcgaactagaatacaaaggaaaag			NA	NA
subset:46411	283	33	256	12	0.904594	0.363636	0.894737	NA	NA	NA	NA	class	Bryopsida	3214	[]	1	65550	Grimmiaceae	65526	Schistidium	species	Schistidium sp. RHM-2007	483355	['Schistidium sp. RHM-2007']	0.727273	NA	NA	NA	NA	no rank	Mesangiospermae	1437183	[]	0.727273	NA	NA	NA	NA	no rank	Mesangiospermae	1437183	[]	Schistidium sp. RHM-2007	Moss	atcttattttaaaaaagaa			6	a
subset:46622	411237	148	411185	114	0.999888	0.787234	0.866667	NA	NA	NA	NA	no rank	asterids	71274	[]	1	4070	Solanaceae	NA	NA	subfamily	Solanoideae	424551	[]	1	4070	Solanaceae	NA	NA	subfamily	Solanoideae	424551	['Alkekengi officinarum', 'Solanum chenopodioides', 'Solanum dulcamara', 'Datura inoxia', 'Datura stramonium', 'Solanum nigrum', 'Lycium chinense', 'Physalis peruviana', 'Solanum villosum', 'Solanum nitidibaccatum', 'Scopolia carniolica', 'Atropa belladonna', 'Lycium barbarum']	1	4070	Solanaceae	NA	NA	subfamily	Solanoideae	424551	['Solanum nigrum', 'Solanum tuberosum', 'Solanum dulcamara', 'Datura stramonium', 'Solanum villosum']	Solanoideae	Contaminant	atcctgttttctgaaaacaaacaaaggttcagaaaaaaag	Merged with subset:157045		7	a
subset:46674	3242	23	3226	20	0.998423	0.869565	1	4668	Amaryllidaceae	4678	Allium	genus	Allium	4678	['Allium schoenoprasum', 'Allium angulosum']	1	4668	Amaryllidaceae	4678	Allium	genus	Allium	4678	[]	1	4668	Amaryllidaceae	4678	Allium	genus	Allium	4678	['Allium lusitanicum', 'Allium scorodoprasum', 'Allium sphaerocephalon', 'Allium vineale', 'Allium schoenoprasum', 'Allium angulosum', 'Allium rotundum']	1	4668	Amaryllidaceae	4678	Allium	species	Allium schoenoprasum	74900	['Allium schoenoprasum']	Allium	Forb	atctttattttttgaaaaacaagggtttaaaaaagagaataaaaaag	Merged with subset:185468		6	t
subset:46776	3410	319	3256	203	0.954839	0.636364	0.816667	3803	Fabaceae	NA	NA	tribe	Loteae	163747	['Anthyllis vulneraria', 'Lotus corniculatus']	1	3803	Fabaceae	NA	NA	tribe	Loteae	163747	[]	1	3803	Fabaceae	118900	Hippocrepis	species	Hippocrepis comosa	390710	['Hippocrepis comosa']	0.931034	3803	Fabaceae	118900	Hippocrepis	species	Hippocrepis emerus	72429	['Hippocrepis emerus']	Hippocrepis comosa	Forb	atcctgctttacgaaaacaaggtaaaattgtgttcattcagaaagcgagaaaaaagg			6	a
subset:46949	260	34	232	14	0.892308	0.411765	0.773585	NA	NA	NA	NA	no rank	asterids	71274	[]	1	4011	Anacardiaceae	263461	Cotinus	genus	Cotinus	263461	[]	0.980769	4011	Anacardiaceae	NA	NA	family	Anacardiaceae	4011	['Pistacia terebinthus', 'Pistacia lentiscus', 'Cotinus coggygria']	0.789474	NA	NA	NA	NA	no rank	Pentapetalae	1437201	['Phacelia tanacetifolia', 'Acer platanoides', 'Acer pseudoplatanus']	Cotinus	Shrub	atcctattttatgagaacaaaaacaaacaaagggtcagaacgggagaaagag			5	a
subset:47270	565797	2200	531597	1884	0.998864	0.856364	1	4210	Asteraceae	NA	NA	tribe	Anthemideae	102810	[]	1	4210	Asteraceae	NA	NA	subfamily	Asteroideae	102804	[]	1	4210	Asteraceae	NA	NA	subfamily	Asteroideae	102804	[]	1	4210	Asteraceae	NA	NA	tribe	Anthemideae	102810	[]	Asteroideae	Forb	atcacgttttccgaaaacaaacaaaggttcagaaagcgaaaagaaaaaaaa	Merged with subset:165768, subset:26945, subset:79468, subset:47269, subset:76622, subset:117029, subset:55519		8	a
subset:47569	389	4	389	4	1	1	0.821429	NA	NA	NA	NA	no rank	Mesangiospermae	1437183	[]	1	4011	Anacardiaceae	171928	Anacardium	genus	Anacardium	171928	[]	0.890909	4011	Anacardiaceae	NA	NA	family	Anacardiaceae	4011	['Rhus typhina', 'Pistacia terebinthus', 'Pistacia lentiscus', 'Cotinus coggygria']	0.821429	NA	NA	NA	NA	no rank	Mesangiospermae	1437183	[]	Anacardium	Contaminant	atcctattttacgagaacaaaaacaaacagggggtcagaacgggagaaaaaaaag			5	a
subset:47581	61938	1251	61588	1006	0.994349	0.804157	1	3745	Rosaceae	23138	Alchemilla	species	Alchemilla alpina	57943	['Alchemilla alpina']	1	3745	Rosaceae	23138	Alchemilla	genus	Alchemilla	23138	[]	1	3745	Rosaceae	23138	Alchemilla	genus	Alchemilla	23138	['Alchemilla conjuncta', 'Alchemilla saxatilis', 'Alchemilla pentaphyllea', 'Alchemilla alpina']	1	3745	Rosaceae	23138	Alchemilla	species	Alchemilla alpina	57943	['Alchemilla alpina']	Alchemilla	Forb	atcccttatttatgaaaacaaaggtttcagaaagcgagaataaataagg			NA	NA
subset:47661	130073	848	127876	299	0.983109	0.352594	0.967742	3615	Polygonaceae	3618	Rumex	genus	Rumex	3618	['Rumex graminifolius', 'Rumex sibiricus', 'Rumex longifolius', 'Rumex hultenii', 'Rumex pallidus', 'Rumex pseudonatronatus', 'Rumex confertus', 'Rumex aquaticus', 'Rumex maritimus', 'Rumex thyrsiflorus', 'Rumex acetosa', 'Rumex arcticus', 'Rumex acetosella']	1	3615	Polygonaceae	3618	Rumex	species	Rumex scutatus	242528	['Rumex scutatus']	1	3615	Polygonaceae	3618	Rumex	species	Rumex scutatus	242528	['Rumex scutatus']	0.967742	3615	Polygonaceae	3618	Rumex	genus	Rumex	3618	['Rumex obtusifolius', 'Rumex sibiricus', 'Rumex longifolius', 'Rumex acetosella', 'Rumex pseudonatronatus', 'Rumex confertus', 'Rumex arcticus', 'Rumex alpinus', 'Rumex maritimus', 'Rumex thyrsiflorus', 'Rumex acetosa', 'Rumex crispus', 'Rumex aquaticus', 'Rumex graminifolius']	Rumex scutatus	Forb	ctcctcctttccaaaaggaagaataaaatag			NA	NA
subset:47800	898119	2314	884793	2009	0.999507	0.868194	1	3367	Cupressaceae	13100	Juniperus	genus	Juniperus	13100	['Juniperus horizontalis', 'Juniperus communis']	1	3367	Cupressaceae	NA	NA	family	Cupressaceae	3367	[]	1	3367	Cupressaceae	NA	NA	family	Cupressaceae	3367	['Juniperus oxycedrus', 'Juniperus thurifera', 'Juniperus sabina', 'Cupressus sempervirens', 'Juniperus communis']	1	3367	Cupressaceae	13100	Juniperus	varietas	Juniperus communis var. saxatilis	244309	['Juniperus communis']	Cupressaceae	Tree	atccgatttctagagacaatagtttcctttccgagaacgg	Merged with subset:43482, subset:99985, subset:146878, subset:62034, subset:80512, subset:100099		NA	NA
subset:47882	100	32	67	7	0.67	0.21875	1	NA	NA	NA	NA	order	Hypnales	13798	['Anomodon rugelii', 'Heterocladium dimorphum', 'Campylophyllum montanum', 'Anomodon viticulosus', 'Stereodon callichrous', 'Hypnum cupressiforme', 'Hypnum jutlandicum']	1	NA	NA	NA	NA	order	Hypnales	13798	[]	0.708333	NA	NA	NA	NA	no rank	Mesangiospermae	1437183	[]	0.708333	NA	NA	NA	NA	no rank	Mesangiospermae	1437183	[]	Hypnales	Moss	atcttatttcgtgtgaaaataa			NA	NA
subset:47957	2332	245	1988	112	0.884997	0.457143	0.981818	3792	Saxifragaceae	3798	Saxifraga	species	Saxifraga paniculata	102734	['Saxifraga paniculata']	1	3792	Saxifragaceae	3798	Saxifraga	species	Saxifraga lingulata	1616244	['Saxifraga lingulata']	1	3792	Saxifragaceae	3798	Saxifraga	species	Saxifraga cotyledon	102720	['Saxifraga cotyledon']	1	3792	Saxifragaceae	3798	Saxifraga	species	Saxifraga cotyledon	102720	['Saxifraga cotyledon']	Saxifraga cotyledon	Forb	atcctgttttaagaaagcaaaacacaagggttcagaaaaagtaaaaaaaaaaaag	Merged with subset:155692		5	a
subset:48049	116114	682	115642	437	0.996722	0.640762	0.692308	NA	NA	NA	NA	no rank	Mesangiospermae	1437183	[]	0.979592	41972	Aspleniaceae	32071	Asplenium	species	Asplenium viride	147940	['Asplenium viride']	1	41972	Aspleniaceae	32071	Asplenium	genus	Asplenium	32071	['Asplenium x adulterinum', 'Asplenium viride']	1	41972	Aspleniaceae	32071	Asplenium	genus	Asplenium	32071	['Asplenium x adulterinum', 'Asplenium viride']	Asplenium	Fern	atccagcattacttgaataaattacaatgagtttaaagcgatgagacgg	Merged with subset:48279		NA	NA
subset:48127	82432	653	81110	494	0.997221	0.756508	1	4479	Poaceae	NA	NA	subfamily	Pooideae	147368	['Schizachne purpurascens', 'Nardus stricta']	1	4479	Poaceae	NA	NA	family	Poaceae	4479	[]	1	4479	Poaceae	15679	Nardus	species	Nardus stricta	29687	['Nardus stricta']	1	4479	Poaceae	15679	Nardus	species	Nardus stricta	29687	['Nardus stricta']	Nardus stricta	Graminoid	atccgtgttttgagaaaacaagtggttctcgaactagaatccaaaggaaaag	Merged with subset:117268, subset:168588, subset:80879, subset:74731, subset:139639		NA	NA
subset:48501	319495	3379	300390	917	0.943931	0.271382	1	4210	Asteraceae	NA	NA	tribe	Gnaphalieae	102808	['Antennaria friesiana', 'Antennaria monocephala', 'Antennaria pulcherrima', 'Gnaphalium supinum', 'Antennaria alpina', 'Antennaria rosea', 'Antennaria villifera', 'Antennaria dioica']	1	4210	Asteraceae	NA	NA	family	Asteraceae	4210	[]	1	4210	Asteraceae	NA	NA	tribe	Gnaphalieae	102808	['Bombycilaena erecta', 'Gnaphalium hoppeanum', 'Filago vulgaris', 'Filago arvensis', 'Filago pyramidata', 'Gnaphalium supinum', 'Leontopodium alpinum', 'Antennaria carpatica', 'Filago lutescens', 'Antennaria dioica']	1	4210	Asteraceae	NA	NA	tribe	Gnaphalieae	102808	['Antennaria friesiana', 'Antennaria monocephala', 'Antennaria nordhageniana', 'Antennaria villifera', 'Filago arvensis', 'Gnaphalium supinum', 'Antennaria alpina', 'Antennaria rosea', 'Antennaria isolepis', 'Antennaria dioica']	Gnaphalieae	Forb	atcacgttttccgaaaacaaacaaaggttcagaaagcgaaaataaaaag	Merged with subset:110899, subset:11185		5	a
subset:48511	3592	90	3564	67	0.992205	0.744444	0.653061	NA	NA	NA	NA	order	Polypodiales	3268	['Polypodium vulgare', 'Dryopteris cristata', 'Oreopteris limbosperma', 'Dryopteris carthusiana', 'Pteridium aquilinum', 'Gymnocarpium robertianum', 'Dryopteris dilatata', 'Phegopteris connectilis', 'Dryopteris fragrans', 'Dryopteris expansa', 'Thelypteris palustris', 'Gymnocarpium dryopteris', 'Dryopteris filix-mas']	1	41972	Aspleniaceae	32071	Asplenium	subspecies	Asplenium trichomanes subsp. inexpectans	289866	['Asplenium trichomanes']	1	41972	Aspleniaceae	32071	Asplenium	species	Asplenium trichomanes	78464	['Asplenium trichomanes']	1	41972	Aspleniaceae	32071	Asplenium	species	Asplenium trichomanes	78464	['Asplenium trichomanes']	Asplenium trichomanes	Fern	atccagtattacttgaagaaaattcaatgaatttcaatcgatgagacga			NA	NA
[truncated: 225 more rows]
[truncated: 5,000 more columns]

## Sheet: 4 16S
Useful		EMBL 143 assignment							Revised assignment										ONLY IN		Samples					Replicates				mean reps/sample	mean reps/sample	Control-sample		Reads
[truncated: 207 more rows]

## Sheet: 5 FASTA 16S seqs
,
Note: The header follows the following format ">[order number (column A)]_[broad group (column K)]_[scientific name (column F)]", so that the BLAST results can be traced back to the original row.
>1_Birds_Anatidae
[truncated: 411 more rows]

## Sheet: 6 Mammals domesticates 16S hap
Scientific	Common	Haplotypes
[truncated: 7 more rows]

[truncated: 5 more sheets: 7 excluded domesticated mammal, 8 Control plants, 9 Control mammals, 10 Plant sample information, 11 Metadata]
