# Supplementary material for: Wild and domesticated animal abundance is associated with greater late-Holocene alpine plant diversity
Source: Nat Commun. 2025 Apr 25;16:3924. doi: 10.1038/s41467-025-59028-2 (PMC12032255; doi:10.1038/s41467-025-59028-2)
Supplement: Supplementary file 4 — Supplementary Code 1 [file 41467_2025_59028_MOESM4_ESM.zip]

Archive with 1 entries (1 files):
- NCOMMS-24-59826A Supp Code 1.docx
